# Supplementary material for: Yeast Growth Plasticity Is Regulated by Environment-Specific Multi-QTL Interactions
Source: G3 (Bethesda). 2014 Jan 28;4(5):769–77. doi: 10.1534/g3.113.009142 (PMC4025475; doi:10.1534/g3.113.009142)
Supplement: Supporting Information [file supp_g3.113.009142_FileS2.zip]

Archive with 78 entries (68 files):
- File_S2/
- File_S2/.DS_Store
- __MACOSX/
- __MACOSX/File_S2/
- __MACOSX/File_S2/._.DS_Store
- File_S2/multi_QTL_interaction/
- File_S2/multi_QTL_interaction/.DS_Store
- __MACOSX/File_S2/multi_QTL_interaction/
- __MACOSX/File_S2/multi_QTL_interaction/._.DS_Store
- File_S2/multi_QTL_interaction/scan_threeqtl/
- File_S2/multi_QTL_interaction/scan_threeqtl/bigQTLs.txt
- File_S2/multi_QTL_interaction/scan_threeqtl/marker.GEI.YPD.txt
- File_S2/multi_QTL_interaction/scan_threeqtl/marker.GEI.YPE.txt
- File_S2/multi_QTL_interaction/scan_threeqtl/marker.GEI.YPFruc.txt
- File_S2/multi_QTL_interaction/scan_threeqtl/marker.GEI.YPGly.txt
- File_S2/multi_QTL_interaction/scan_threeqtl/marker.GEI.YPLac.txt
- File_S2/multi_QTL_interaction/scan_threeqtl/marker.GEI.YPMalt.txt
- File_S2/multi_QTL_interaction/scan_threeqtl/marker.GEI.YPSucrose.txt
- File_S2/multi_QTL_interaction/scan_threeqtl/marker.YPD.txt
- File_S2/multi_QTL_interaction/scan_threeqtl/marker.YPE.txt
- File_S2/multi_QTL_interaction/scan_threeqtl/marker.YPFruc.txt
- File_S2/multi_QTL_interaction/scan_threeqtl/marker.YPGly.txt
- File_S2/multi_QTL_interaction/scan_threeqtl/marker.YPLac.txt
- File_S2/multi_QTL_interaction/scan_threeqtl/marker.YPMalt.txt
- File_S2/multi_QTL_interaction/scan_threeqtl/marker.YPSucrose.txt
- File_S2/multi_QTL_interaction/scan_threeqtl/plot.R
- File_S2/multi_QTL_interaction/scan_threeqtl/threeQTL.py
- File_S2/multi_QTL_interaction/scan_twoqtl_interactions_among_single_env_and_GEI_QTL/
- File_S2/multi_QTL_interaction/scan_twoqtl_interactions_among_single_env_and_GEI_QTL/marker.GEI.YPD.txt
- File_S2/multi_QTL_interaction/scan_twoqtl_interactions_among_single_env_and_GEI_QTL/marker.GEI.YPE.txt
- File_S2/multi_QTL_interaction/scan_twoqtl_interactions_among_single_env_and_GEI_QTL/marker.GEI.YPFruc.txt
- File_S2/multi_QTL_interaction/scan_twoqtl_interactions_among_single_env_and_GEI_QTL/marker.GEI.YPGly.txt
- File_S2/multi_QTL_interaction/scan_twoqtl_interactions_among_single_env_and_GEI_QTL/marker.GEI.YPLac.txt
- File_S2/multi_QTL_interaction/scan_twoqtl_interactions_among_single_env_and_GEI_QTL/marker.GEI.YPMalt.txt
- File_S2/multi_QTL_interaction/scan_twoqtl_interactions_among_single_env_and_GEI_QTL/marker.GEI.YPSucrose.txt
- File_S2/multi_QTL_interaction/scan_twoqtl_interactions_among_single_env_and_GEI_QTL/marker.YPD.txt
- File_S2/multi_QTL_interaction/scan_twoqtl_interactions_among_single_env_and_GEI_QTL/marker.YPE.txt
- File_S2/multi_QTL_interaction/scan_twoqtl_interactions_among_single_env_and_GEI_QTL/marker.YPFruc.txt
- File_S2/multi_QTL_interaction/scan_twoqtl_interactions_among_single_env_and_GEI_QTL/marker.YPGly.txt
- File_S2/multi_QTL_interaction/scan_twoqtl_interactions_among_single_env_and_GEI_QTL/marker.YPLac.txt
- File_S2/multi_QTL_interaction/scan_twoqtl_interactions_among_single_env_and_GEI_QTL/marker.YPMalt.txt
- File_S2/multi_QTL_interaction/scan_twoqtl_interactions_among_single_env_and_GEI_QTL/marker.YPSucrose.txt
- File_S2/multi_QTL_interaction/scan_twoqtl_interactions_among_single_env_and_GEI_QTL/phenogeno.csv
- File_S2/multi_QTL_interaction/scan_twoqtl_interactions_among_single_env_and_GEI_QTL/plot.R
- File_S2/multi_QTL_interaction/scan_twoqtl_interactions_among_single_env_and_GEI_QTL/twoQTL_script.py
- File_S2/multi_QTL_interaction/scan_twoqtl_interactions_with_one_large_effect_QTL/
- File_S2/multi_QTL_interaction/scan_twoqtl_interactions_with_one_large_effect_QTL/bigQTLs.txt
- File_S2/multi_QTL_interaction/scan_twoqtl_interactions_with_one_large_effect_QTL/marker.GEI.YPD.txt
- File_S2/multi_QTL_interaction/scan_twoqtl_interactions_with_one_large_effect_QTL/marker.GEI.YPE.txt
- File_S2/multi_QTL_interaction/scan_twoqtl_interactions_with_one_large_effect_QTL/marker.GEI.YPFruc.txt
- File_S2/multi_QTL_interaction/scan_twoqtl_interactions_with_one_large_effect_QTL/marker.GEI.YPGly.txt
- File_S2/multi_QTL_interaction/scan_twoqtl_interactions_with_one_large_effect_QTL/marker.GEI.YPLac.txt
- File_S2/multi_QTL_interaction/scan_twoqtl_interactions_with_one_large_effect_QTL/marker.GEI.YPMalt.txt
- File_S2/multi_QTL_interaction/scan_twoqtl_interactions_with_one_large_effect_QTL/marker.GEI.YPSucrose.txt
- File_S2/multi_QTL_interaction/scan_twoqtl_interactions_with_one_large_effect_QTL/marker.YPD.txt
- File_S2/multi_QTL_interaction/scan_twoqtl_interactions_with_one_large_effect_QTL/marker.YPE.txt
- File_S2/multi_QTL_interaction/scan_twoqtl_interactions_with_one_large_effect_QTL/marker.YPFruc.txt
- File_S2/multi_QTL_interaction/scan_twoqtl_interactions_with_one_large_effect_QTL/marker.YPGly.txt
- File_S2/multi_QTL_interaction/scan_twoqtl_interactions_with_one_large_effect_QTL/marker.YPLac.txt
- File_S2/multi_QTL_interaction/scan_twoqtl_interactions_with_one_large_effect_QTL/marker.YPMalt.txt
- File_S2/multi_QTL_interaction/scan_twoqtl_interactions_with_one_large_effect_QTL/marker.YPSucrose.txt
- File_S2/multi_QTL_interaction/scan_twoqtl_interactions_with_one_large_effect_QTL/phenogeno.csv
- File_S2/multi_QTL_interaction/scan_twoqtl_interactions_with_one_large_effect_QTL/plot.R
- File_S2/multi_QTL_interaction/scan_twoqtl_interactions_with_one_large_effect_QTL/twoQTL_script_update.py
- File_S2/README.txt
- __MACOSX/File_S2/._README.txt
- File_S2/scripts/
- File_S2/scripts/config.R
- File_S2/scripts/GEI_QTL_scan.R
- __MACOSX/File_S2/scripts/
- __MACOSX/File_S2/scripts/._GEI_QTL_scan.R
- File_S2/scripts/genotype.R
- File_S2/scripts/make_phenogeno.R
- File_S2/scripts/readme.txt
- __MACOSX/File_S2/scripts/._readme.txt
- File_S2/scripts/retrieve_growth_files.R
- File_S2/scripts/run_cellGrowth.R
- File_S2/scripts/single_env_QTL_scan.R
