# Supplementary material for: Yeast Growth Plasticity Is Regulated by Environment-Specific Multi-QTL Interactions
Source: G3 (Bethesda). 2014 Jan 28;4(5):769–77. doi: 10.1534/g3.113.009142 (PMC4025475; doi:10.1534/g3.113.009142)
Supplement: Supporting Information [file supp_g3.113.009142_FileS2.zip › File_S2/multi_QTL_interaction/scan_threeqtl/bigQTLs.txt]

chr02_558465	2	337.927151599225	5.81983688868064	0
chr05_525070	5	359.193981500308	4.60203253419994	0.006
chr05_371899	5	247.789386676922	3.72235876110908	0.039
chr07_1069000	7	632.841028266549	26.8382967209783	0
chr14_467221	14	264.901688176611	16.0520462977778	0
