# Supplementary material for: Yeast Growth Plasticity Is Regulated by Environment-Specific Multi-QTL Interactions
Source: G3 (Bethesda). 2014 Jan 28;4(5):769–77. doi: 10.1534/g3.113.009142 (PMC4025475; doi:10.1534/g3.113.009142)
Supplement: Supporting Information [file supp_g3.113.009142_FileS2.zip › File_S2/multi_QTL_interaction/scan_threeqtl/marker.GEI.YPFruc.txt]

chr02_717828
chr03_248850
chr05_377186
chr07_42563
chr07_1069012
chr14_467221
chr15_288114
chr15_656568
