# Supplementary material for: Yeast Growth Plasticity Is Regulated by Environment-Specific Multi-QTL Interactions
Source: G3 (Bethesda). 2014 Jan 28;4(5):769–77. doi: 10.1534/g3.113.009142 (PMC4025475; doi:10.1534/g3.113.009142)
Supplement: Supporting Information [file supp_g3.113.009142_FileS2.zip › File_S2/multi_QTL_interaction/scan_threeqtl/marker.YPD.txt]

chr01_33865
chr02_516338
chr04_131454
chr04_25924
chr08_145761
chr08_27731
chr12_256526
chr13_70163
chr14_111267
chr14_491256
chr15_653770
