# Supplementary material for: Yeast Growth Plasticity Is Regulated by Environment-Specific Multi-QTL Interactions
Source: G3 (Bethesda). 2014 Jan 28;4(5):769–77. doi: 10.1534/g3.113.009142 (PMC4025475; doi:10.1534/g3.113.009142)
Supplement: Supporting Information [file supp_g3.113.009142_FileS2.zip › File_S2/multi_QTL_interaction/scan_threeqtl/marker.YPE.txt]

chr02_717828
chr04_403594
chr04_763204
chr05_525070
chr09_52260
chr10_68089
chr13_26435
chr13_818234
chr14_465189
chr16_298954
chr16_730290
