# Supplementary material for: Yeast Growth Plasticity Is Regulated by Environment-Specific Multi-QTL Interactions
Source: G3 (Bethesda). 2014 Jan 28;4(5):769–77. doi: 10.1534/g3.113.009142 (PMC4025475; doi:10.1534/g3.113.009142)
Supplement: Supporting Information [file supp_g3.113.009142_FileS2.zip › File_S2/multi_QTL_interaction/scan_threeqtl/marker.YPFruc.txt]

chr01_175407
chr02_558465
chr05_372259
chr06_30357
chr07_42563
chr07_385558
chr08_257165
chr09_313896
chr09_320607
chr10_669737
chr11_200179
chr12_732437
chr13_26435
chr14_444426
chr15_457533
