# Supplementary material for: Yeast Growth Plasticity Is Regulated by Environment-Specific Multi-QTL Interactions
Source: G3 (Bethesda). 2014 Jan 28;4(5):769–77. doi: 10.1534/g3.113.009142 (PMC4025475; doi:10.1534/g3.113.009142)
Supplement: Supporting Information [file supp_g3.113.009142_FileS2.zip › File_S2/multi_QTL_interaction/scan_threeqtl/marker.YPGly.txt]

chr02_395274
chr03_63136
chr03_165030
chr04_30464
chr05_400886
chr06_94154
chr06_226358
chr07_24525
chr09_420785
chr11_439515
chr12_675409
chr13_715970
chr14_441202
chr16_748398
