# Supplementary material for: Yeast Growth Plasticity Is Regulated by Environment-Specific Multi-QTL Interactions
Source: G3 (Bethesda). 2014 Jan 28;4(5):769–77. doi: 10.1534/g3.113.009142 (PMC4025475; doi:10.1534/g3.113.009142)
Supplement: Supporting Information [file supp_g3.113.009142_FileS2.zip › File_S2/multi_QTL_interaction/scan_threeqtl/marker.YPLac.txt]

chr01_82077
chr02_583095
chr02_702193
chr03_56309
chr04_1269959
chr05_409166
chr07_470534
chr10_361480
chr11_531172
chr12_767244
chr12_95640
chr13_40376
chr14_467221
chr16_287966
chr16_730290
