# Supplementary material for: Yeast Growth Plasticity Is Regulated by Environment-Specific Multi-QTL Interactions
Source: G3 (Bethesda). 2014 Jan 28;4(5):769–77. doi: 10.1534/g3.113.009142 (PMC4025475; doi:10.1534/g3.113.009142)
Supplement: Supporting Information [file supp_g3.113.009142_FileS2.zip › File_S2/multi_QTL_interaction/scan_threeqtl/marker.YPMalt.txt]

chr01_193584
chr02_182131
chr03_248850
chr04_641783
chr04_1391347
chr05_348693
chr06_56853
chr07_1069000
chr08_493485
chr09_55251
chr10_76841
chr11_578546
chr13_555077
chr14_708563
chr15_288165
chr15_656568
chr16_630130
