# Supplementary material for: Yeast Growth Plasticity Is Regulated by Environment-Specific Multi-QTL Interactions
Source: G3 (Bethesda). 2014 Jan 28;4(5):769–77. doi: 10.1534/g3.113.009142 (PMC4025475; doi:10.1534/g3.113.009142)
Supplement: Supporting Information [file supp_g3.113.009142_FileS2.zip › File_S2/multi_QTL_interaction/scan_threeqtl/marker.YPSucrose.txt]

chr01_62951
chr02_257911
chr02_516338
chr07_273414
chr07_521008
chr08_169861
chr08_254197
chr09_271555
chr10_727122
chr11_147481
chr12_322043
chr14_491382
chr15_473018
chr15_957535
