# Supplementary material for: Yeast Growth Plasticity Is Regulated by Environment-Specific Multi-QTL Interactions
Source: G3 (Bethesda). 2014 Jan 28;4(5):769–77. doi: 10.1534/g3.113.009142 (PMC4025475; doi:10.1534/g3.113.009142)
Supplement: Supporting Information [file supp_g3.113.009142_FileS2.zip › File_S2/multi_QTL_interaction/scan_threeqtl/threeQTL.py]

f = open('phenogeno.csv', 'r')
data = [[word.split(',') for word in line.split()][0] for line in f]
rows = zip(*data)
f.close()

#fil = open('markers_single_env_any_effect.txt', 'r')
#markers = [line.split()[1] for line in fil]
#fil = open('test_SNPs.txt', 'r')
#markers = [line.split()[0] for line in fil]
#fil.close()

#markers = sorted(markers)
#num_markers = len(markers)
#num_comparisons = num_markers*(num_markers-1)/2.0

import csv
import numpy as np
import time
from scipy.stats import f
import matplotlib.pyplot as plt


#Make a dictionary storing phenotype data, indexed by phenotype name
pheno_data = {}
for row in rows[1:15]:
	pheno_data[row[0]]= np.array(row[3:],dtype='float')

#Make a dictionary storing genotype data, indexed by SNP id
geno_data = {}
for row in rows[15:]:
	geno_data[row[0]]= np.array(row[3:])

env= ['YPLac','YPGly','YPE','YPMalt','YPD','YPSucrose','YPFruc']
par = ['doubling_time','maxOD']

for filecount, p in enumerate(par):

	for e in env:

		fil = open('marker.'+str(e)+'.txt','r')
		markers1 = [line.split()[0] for line in fil]
		fil.close()

		fil = open('marker.GEI.'+str(e)+'.txt','r')
		markers2 = [line.split()[0] for line in fil]
		fil.close()

		fil = open('bigQTLs.txt','r')
		bigmarkers = [line.split()[0] for line in fil]
		fil.close()

		bigmarkers = sorted(bigmarkers)
		print bigmarkers

		markers = markers1 + markers2
		markers = sorted(markers)
		num_markers = len(markers)
		num_comparisons = len(bigmarkers)*num_markers*(num_markers-1)/2.0

		condition = e+'_'+p
		print "\nMarkers for condition ", condition, markers

		#print ""
		#print "Condition = ", condition
		pheno = pheno_data[condition]

		count = 0
		for snp1 in bigmarkers:
			for j, snp2 in enumerate(markers):
				for k,snp3 in enumerate(markers):
					if j>k:


						g000 = np.logical_and(np.logical_and(geno_data[snp1]=='S',geno_data[snp2]=='S'),geno_data[snp3]=='S')
						g100 = np.logical_and(np.logical_and(geno_data[snp1]=='Y',geno_data[snp2]=='S'),geno_data[snp3]=='S')
						g010 = np.logical_and(np.logical_and(geno_data[snp1]=='S',geno_data[snp2]=='Y'),geno_data[snp3]=='S')
						g110 = np.logical_and(np.logical_and(geno_data[snp1]=='Y',geno_data[snp2]=='Y'),geno_data[snp3]=='S')
						g001 = np.logical_and(np.logical_and(geno_data[snp1]=='S',geno_data[snp2]=='S'),geno_data[snp3]=='Y')
						g101 = np.logical_and(np.logical_and(geno_data[snp1]=='Y',geno_data[snp2]=='S'),geno_data[snp3]=='Y')
						g011 = np.logical_and(np.logical_and(geno_data[snp1]=='S',geno_data[snp2]=='Y'),geno_data[snp3]=='Y')
						g111 = np.logical_and(np.logical_and(geno_data[snp1]=='Y',geno_data[snp2]=='Y'),geno_data[snp3]=='Y')

						#The following step is later used to exclude sites with missing genotypes at one of the two SNPs
						g_all = g000+g100+g010+g110+g001+g101+g011+g111

						mdat = np.ma.masked_array(pheno,np.isnan(pheno))

						a = pheno[g000]
						mdata = np.ma.masked_array(a,np.isnan(a))
						b = pheno[g100]
						mdatb = np.ma.masked_array(b,np.isnan(b))
						c = pheno[g010]
						mdatc = np.ma.masked_array(c,np.isnan(c))
						d = pheno[g110]
						mdatd = np.ma.masked_array(d,np.isnan(d))

						n000 = np.size(a[~np.isnan(a)])
						n100 = np.size(b[~np.isnan(b)])
						n010 = np.size(c[~np.isnan(c)])
						n110 = np.size(d[~np.isnan(d)])

						x000 = np.mean(mdata)
						x100 = np.mean(mdatb)
						x010 = np.mean(mdatc)
						x110 = np.mean(mdatd)


						a = pheno[g001]
						mdata = np.ma.masked_array(a,np.isnan(a))
						b = pheno[g101]
						mdatb = np.ma.masked_array(b,np.isnan(b))
						c = pheno[g011]
						mdatc = np.ma.masked_array(c,np.isnan(c))
						d = pheno[g111]
						mdatd = np.ma.masked_array(d,np.isnan(d))

						n001 = np.size(a[~np.isnan(a)])
						n101 = np.size(b[~np.isnan(b)])
						n011 = np.size(c[~np.isnan(c)])
						n111 = np.size(d[~np.isnan(d)])

						x001 = np.mean(mdata)
						x101 = np.mean(mdatb)
						x011 = np.mean(mdatc)
						x111 = np.mean(mdatd)

						overall_mean = (n000*x000+n100*x100+n010*x010+n110*x110+n001*x001+n101*x101+n011*x011+n111*x111)/(n000+n010+n100+n110+n001+n011+n101+n111)

						#print condition1, condition2
						#print overall_mean, overall_mean_0, overall_mean_1

						n = n000+n010+n100+n110+n001+n011+n101+n111

						[chr1,pos1] = snp1.split('_')
						[chr2,pos2] = snp2.split('_')
						[chr3,pos3] = snp3.split('_')

						if not n000*n010*n100*n110*n001*n011*n101*n111 == 0: 
							#print "yo"
							count += 1

							#Log Likelihood of data fitting a single mean
							a = np.square(pheno - overall_mean)[g_all]
							mdat = np.ma.masked_array(a,np.isnan(a))
							RSS0 = np.sum(mdat)

							#Log Likelihood of data fitting 4 means
							mu = x000
							beta1 = x100 - mu
							beta2 = x010 - mu
							beta3 = x001 - mu
							gamma12 = x110 - mu - beta1 - beta2
							gamma23 = x011 - mu - beta2 - beta3
							gamma13 = x101 - mu - beta1 - beta3
							delta = x111 - gamma12 - gamma23 - gamma13 - beta1 - beta2 - beta3 - mu

							#print mu, mu+beta1, mu+beta2, mu+beta1+beta2+gamma
							a=np.square(pheno - mu*g000 - (mu + beta1)*g100 - (mu + beta2)*g010 - (mu + beta3)*g001 - (mu + beta1 + beta2 + gamma12)*g110 - (mu + beta2 + beta3 + gamma23)*g011 - (mu + beta1 + beta3 + gamma13)*g101 - (mu + beta1 + beta2 + beta3 + gamma12 + gamma23 + gamma13 + delta)*g111)[g_all]
							#a=np.square(pheno - x000*g000 - x100*g100 - x010*g010 - x001*g001 - x110*g110 - x101*g101 - x011*g011 - x111*g111)[g_all]


							mdat=np.ma.masked_array(a,np.isnan(a))
							RSSF=np.sum(mdat)

							#Loglikelihoodofdatafittingadditivemodel
							den=(n000*n001*n010*n011*n100*n101*n110 + n001*n010*n011*n100*n101*n110*n111 + n000*(n001*n010*n011*n100*n101 + n010*n011*n100*n101*n110 + n001*(n010*n011*n100 + n011*n100*n101 + n010*(n011 + n100)*n101)*n110)*n111)
					
							mu=(n000*(n001*n010*n011*n100*n101*n110 + n010*n011*n100*n101*n110*n111 + n001*(n010*n011*n100*n101 + (n010*n011*n100 + n011*n100*n101 + n010*(n011 + n100)*n101)*n110)*n111)*x000 + n001*n010*n011*n100*n101*n110*n111*(x001 + x010 - x011 + x100 - x101 - x110 + x111))/den

							beta1=(n000*(n010*n011*n100*n101*n110*n111*( - x000 + x100) + n001*(n011*n100*n101*n110*n111*( - x000 + x100) + n010*(n100*n101*n110*n111*( - x000 + x100) + n011*( - n100*(n101*n110 + (n101 + n110)*n111)*(x000 - x100) + n101*n110*n111*( - x001 - x010 + x011 + x101 + x110 - x111))))) + n001*n010*n011*n100*n101*n110*n111*( - x001 - x010 + x011 + x101 + x110 - x111))/den

							beta2=(n000*(n010*n011*n100*n101*n110*n111*( - x000 + x010) + n001*( - n010*(n011*n100*n101*n110 + (n011*n100*n101 + n100*n101*n110 + n011*(n100 + n101)*n110)*n111)*(x000 - x010) + n011*n100*n101*n110*n111*( - x001 + x011 - x100 + x101 + x110 - x111))) + n001*n010*n011*n100*n101*n110*n111*( - x001 + x011 - x100 + x101 + x110 - x111))/den

							beta3=(n000*( - n001*(n010*n011*n100*n101*n110 + n011*n100*n101*n110*n111 + n010*(n011*n100*n101 + n100*n101*n110 + n011*(n100 + n101)*n110)*n111)*(x000 - x001) + n010*n011*n100*n101*n110*n111*( - x010 + x011 - x100 + x101 + x110 - x111)) + n001*n010*n011*n100*n101*n110*n111*( - x010 + x011 - x100 + x101 + x110 - x111))/den

							gamma12=(n001*n010*n011*n100*n101*n110*n111*(x001 - x011 - x101 + x111) + n000*(n010*n011*n100*n101*n110*n111*(x000 - x010 - x100 + x110) + n001*(n011*n100*n101*n110*n111*(x001 - x011 - x101 + x111) + n010*(n100*n101*n110*n111*(x000 - x010 - x100 + x110) + n011*(n101*n110*n111*(x001 - x011 - x101 + x111) + n100*(n110*n111*(x000 - x010 - x100 + x110) + n101*(n110*(x000 - x010 - x100 + x110) + n111*(x001 - x011 - x101 + x111))))))))/den

							gamma23=(n001*n010*n011*n100*n101*n110*n111*(x100 - x101 - x110 + x111) + n000*(n010*n011*n100*n101*n110*n111*(x100 - x101 - x110 + x111) + n001*(n011*n100*n101*n110*n111*(x100 - x101 - x110 + x111) + n010*(n011*(n100*n101*n110 + n101*n110*n111 + n100*(n101 + n110)*n111)*(x000 - x001 - x010 + x011) + n100*n101*n110*n111*(x100 - x101 - x110 + x111)))))/den

							gamma13=(n001*n010*n011*n100*n101*n110*n111*(x010 - x011 - x110 + x111) + n000*(n010*n011*n100*n101*n110*n111*(x010 - x011 - x110 + x111) + n001*(n011*n100*n101*n110*n111*(x000 - x001 - x100 + x101) + n010*(n100*n101*n110*n111*(x000 - x001 - x100 + x101) + n011*(n101*n110*n111*(x010 - x011 - x110 + x111) + n100*(n101*(n110 + n111)*(x000 - x001 - x100 + x101) + n110*n111*(x010 - x011 - x110 + x111)))))))/den


							#np.square
							a = np.square(pheno - mu*g000 - (mu + beta1)*g100 - (mu + beta2)*g010 - (mu + beta3)*g001 - (mu + beta1 + beta2 + gamma12)*g110 - (mu + beta2 + beta3 + gamma23)*g011 - (mu + beta1 + beta3 + gamma13)*g101 - (mu + beta1 + beta2 + beta3 + gamma12 + gamma23 + gamma13)*g111)[g_all]
							mdat = np.ma.masked_array(a,np.isnan(a))
							RSSA = np.sum(mdat)

							#n = np.size(a[~np.isnan(a)])

							LODf = -n/2.0 * np.log10(RSSF/RSS0)
							LODa = -n/2.0 * np.log10(RSSA/RSS0)
							LODi = -n/2.0 * np.log10(RSSF/RSSA)
							fstat = (RSSA/RSSF - 1)*(n-2)
							#varf = (1 - RSSF/RSS0)
							#vara = (1 - RSSA/RSS0)
							#vari = varf - vara
							#print "F statistic = ", round((10**(2*LOD/n) - 1)*(n-2),3)
							pval = 1-f.cdf(fstat,2-1,n-2)

							pval_corrected_N_choose_2 = 1-((1-pval)**num_comparisons)
							pval_corrected_N = 1-((1-pval)**num_markers)

							#if pval_corrected_N_choose_2 < 0.2:
							if pval_corrected_N_choose_2 <=1:
							#if LODi > 2:
							#if 2 > 1:
								print ""
								print snp1, snp2, snp3, e
								#print "sample size: ",n
								#print n00, n10, n01, n11
								#print x00, x10, x01, x11
								print "LOD_f\tLOD_a\tLOD_i\tF\tp-val(uncorrected)\tp-val(corrected by 3 * N choose 2)"
								print str(round(LODf,3))+"\t"+str(round(LODa,3))+"\t"+str(round(LODi,3))+"\t"+str(round(fstat,3))+"\t"+str(pval)+"\t"+str(round(pval_corrected_N_choose_2,3))
								#print "LOD_f = ", round(LODf,3)
								#print "LOD_a = ", round(LODa,3)
								#print "LOD_i = ", round(LODi,3)
								#print "F statistic = ", round(fstat,3)
								#print "p-value = ", pval


							#LOD[i][j] = LODi
							#LOD[j][i] = LODi

			#plt.clf()
			#plt.subplots_adjust(bottom=0)
			#plt.imshow(LOD,interpolation='nearest', cmap=plt.cm.jet,aspect='auto', origin='lower',vmin=0,vmax=4)
			#plt.colorbar()
			#plt.yticks(range(len(markers)), markers, fontsize=4)
			#plt.xticks(range(len(markers)), markers, rotation='vertical',fontsize=4)
			#plt.savefig("heatmap"+"YP"+str(e)+"_"+str(p)+".png",bbox_inches='tight',dpi=900)


		#print count, num_comparisons
