# Supplementary material for: Yeast Growth Plasticity Is Regulated by Environment-Specific Multi-QTL Interactions
Source: G3 (Bethesda). 2014 Jan 28;4(5):769–77. doi: 10.1534/g3.113.009142 (PMC4025475; doi:10.1534/g3.113.009142)
Supplement: Supporting Information [file supp_g3.113.009142_FileS2.zip › File_S2/multi_QTL_interaction/scan_twoqtl_interactions_among_single_env_and_GEI_QTL/phenogeno.csv]

Strain	YPD_doubling_time	YPE_doubling_time	YPFruc_doubling_time	YPGly_doubling_time	YPLac_doubling_time	YPMalt_doubling_time	YPSucrose_doubling_time	YPD_maxOD	YPE_maxOD	YPFruc_maxOD	YPGly_maxOD	YPLac_maxOD	YPMalt_maxOD	YPSucrose_maxOD	chr01_2825	chr01_2891	chr01_2914	chr01_2970	chr01_3328	chr01_3359	chr01_3462	chr01_3688	chr01_3723	chr01_3943	chr01_4035	chr01_4068	chr01_4120	chr01_4146	chr01_4183	chr01_4325	chr01_4509	chr01_4598	chr01_4802	chr01_4832	chr01_4837	chr01_4860	chr01_4950	chr01_4994	chr01_5036	chr01_5048	chr01_5219	chr01_5238	chr01_5244	chr01_5452	chr01_5464	chr01_5467	chr01_5488	chr01_5570	chr01_5577
	NA	NA	NA	NA	NA	NA	NA	NA	NA	NA	NA	NA	NA	NA	1	1	1	1	1	1	1	1	1	1	1	1	1	1	1	1	1	1	1	1	1	1	1	1	1	1	1	1	1	1	1	1	1	1	1
	NA	NA	NA	NA	NA	NA	NA	NA	NA	NA	NA	NA	NA	NA	2.825	2.891	2.914	2.97	3.328	3.359	3.462	3.688	3.723	3.943	4.035	4.068	4.12	4.146	4.183	4.325	4.509	4.598	4.802	4.832	4.837	4.86	4.95	4.994	5.036	5.048	5.219	5.238	5.244	5.452	5.464	5.467	5.488	5.57	5.577
seg_01B	105.963611858085	255.106728376948	115.046430753516	245.553039277547	201.527660292458	252.002375132185	113.109907421231	1.16438397380595	0.47840897158102	1.18545776815872	0.657041393344215	0.925093604764062	0.515757641929445	1.3469144883423	S	S	S	NA	S	NA	NA	S	NA	S	S	NA	S	NA	S	NA	S	S	S	S	S	NA	NA	S	S	S	S	S	S	S	S	S	NA	S	S
seg_01C	104.679038761651	283.737647477122	111.009001572206	216.267102451389	208.314793179533	223.582999810349	107.895958035777	1.15314890832973	0.469006489375711	1.16671944881125	0.570855924510092	0.489631449410563	1.30767975402383	1.22137376836257	Y	Y	Y	NA	NA	Y	NA	Y	Y	Y	NA	NA	Y	NA	NA	NA	Y	Y	Y	Y	Y	NA	NA	Y	Y	Y	Y	Y	Y	Y	Y	Y	Y	Y	Y
seg_01D	110.180134458514	277.117002160538	116.109072195697	238.955552292878	223.510082201213	203.138713973255	112.580504690834	1.17866112320722	0.487406033565818	1.15635464761593	0.551594268920205	0.487964867723608	1.62990325685728	1.19273469926212	S	S	S	NA	S	S	NA	S	NA	S	S	NA	S	NA	S	NA	S	S	S	S	S	NA	NA	S	S	S	S	S	S	S	S	S	NA	S	S
seg_02B	131.646787711788	412.811380114051	140.61719347489	287.342587164419	284.835436323163	411.239763447651	122.404260668662	1.19757559052537	0.625760288433482	1.10307915847254	0.72904941388941	0.478962339476024	0.4918216002108	1.10474841544609	S	S	S	NA	S	S	S	S	S	S	S	NA	S	S	S	NA	S	S	S	S	S	NA	S	S	S	S	S	S	S	S	S	S	S	S	S
seg_02C	128.529887558375	448.417701319522	135.559007505364	332.632855472756	320.428169902405	nan	131.298920909436	1.28222444803231	0.477986617872643	1.0826359591369	0.580027452459096	0.71651704376925	0.425073909176858	1.19189645664921	Y	Y	Y	Y	NA	Y	NA	Y	Y	Y	NA	Y	Y	NA	Y	NA	Y	Y	Y	Y	Y	NA	NA	Y	Y	Y	Y	Y	Y	Y	Y	Y	Y	Y	Y
seg_02D	103.438882311721	284.318677753353	110.163451722317	249.089551504571	200.725910138721	190.160139031066	107.225587649223	1.1855533338281	0.467843282425719	1.14723377543132	0.569189439419379	0.614767764646621	1.4874268687508	1.26517269632559	S	S	S	NA	S	S	NA	S	S	S	S	NA	S	NA	S	NA	S	S	S	S	S	NA	NA	S	S	S	S	S	S	S	S	S	NA	S	S
seg_03A	116.033377828565	314.524854034431	116.507160708639	273.73210512117	216.257093345861	158.794003822631	124.564503526464	1.14846830016316	0.431786103231955	1.13604544238415	0.525920351231051	0.463045031025097	1.15323642526903	1.16663654079215	Y	Y	Y	Y	NA	Y	NA	Y	Y	Y	NA	Y	Y	NA	Y	NA	NA	Y	Y	Y	Y	NA	NA	Y	Y	Y	Y	Y	Y	Y	Y	Y	Y	Y	Y
seg_03C	115.505143469704	339.448885208923	121.704661725962	315.529588586395	nan	330.153930403191	121.673256193441	1.07025630083083	0.628253583258282	1.32673232256629	0.525427451623307	0.695827409185099	0.6806147597177	1.13785984956988	Y	Y	Y	NA	NA	Y	NA	Y	Y	Y	NA	NA	Y	NA	Y	NA	Y	Y	Y	Y	Y	NA	NA	Y	Y	Y	Y	Y	Y	Y	Y	Y	Y	Y	Y
seg_03D	119.437456997731	342.594760569756	121.663959920053	318.779108115095	301.527418114647	403.306981854381	116.623103228369	1.34359600116787	0.935515920192083	1.44512706254574	0.824512448736896	0.915815559849872	0.551741540340129	1.19480149146724	S	S	S	NA	S	S	S	S	S	S	S	NA	S	NA	S	NA	S	S	S	S	S	NA	NA	S	S	S	S	S	S	S	S	S	NA	S	S
seg_04B	114.900119932019	388.18920210571	121.094565366353	286.671141879016	292.980240137227	171.764670928662	119.97177758166	1.07588028690765	0.469436313517129	1.12014725108726	0.527692582160307	0.455592494428894	1.46954178053374	1.14591511788282	Y	Y	Y	NA	NA	Y	NA	Y	Y	Y	NA	NA	Y	NA	Y	NA	Y	Y	Y	Y	Y	NA	NA	Y	Y	Y	Y	Y	Y	Y	Y	Y	Y	Y	Y
seg_04C	113.029485371768	293.26824226841	125.663173161498	270.96032795764	219.198950484012	303.773990297795	119.483477594613	1.03967276412085	0.473844118850394	1.11669217773287	0.55660172019985	0.492852160236478	0.406630070832786	1.13864191232671	S	S	S	S	S	S	S	S	S	S	S	NA	S	NA	S	NA	S	S	S	S	S	NA	S	S	S	S	S	S	S	S	S	S	S	S	S
seg_04D	108.858408759648	308.443686985107	113.967523733454	355.902728974745	220.301720770645	153.042409927538	113.541361670937	1.01251334892099	0.369552477993555	1.29486046356239	0.579731424272698	0.346099979900267	1.10047915300933	0.986767663676373	Y	Y	Y	NA	NA	Y	NA	Y	Y	Y	NA	Y	Y	NA	NA	NA	Y	Y	Y	Y	Y	NA	Y	Y	Y	Y	Y	Y	Y	Y	Y	Y	Y	Y	Y
seg_05B	108.348187972224	nan	118.452775967555	319.958079452713	208.261609286831	166.102213901485	123.216630805776	1.09364606969858	0.394100108124507	1.33369529552502	0.486009434285408	0.840196591186974	1.32668005044461	1.04014319305207	S	S	S	NA	S	S	S	S	S	S	S	S	S	NA	S	NA	NA	S	S	S	S	S	S	S	S	S	S	S	S	S	S	S	S	S	S
seg_05C	112.484378298303	277.405816344901	119.304592790089	254.437322585731	217.881452900023	281.331416942765	121.665206882967	1.00584863038025	0.661545781560962	1.3615793819022	0.448268584466598	0.78174111564154	0.38624586875796	1.05094223962721	S	S	S	NA	S	S	S	S	S	S	S	S	S	S	S	NA	S	S	S	S	S	NA	S	S	S	S	S	S	S	S	S	S	NA	S	S
seg_05D	124.068174395227	439.977733319334	132.382397139275	409.909312477194	318.661005487561	494.785100089285	123.168938158748	1.11179321775929	0.638801148163145	1.42010247609611	0.488583227028702	0.473223001201689	0.485813763023385	1.14197242153392	Y	Y	Y	NA	NA	Y	NA	Y	Y	Y	NA	Y	Y	NA	NA	NA	Y	Y	Y	Y	Y	NA	NA	Y	Y	Y	Y	Y	Y	Y	Y	Y	Y	Y	Y
seg_06A	129.59424284764	nan	115.190589978186	489.890109739404	233.076977148946	210.210025656822	125.870139479761	1.24375538352102	0.667230982577118	1.69991947939238	0.499650327731328	0.540399493945526	1.18426451738839	1.10281459517451	S	S	S	NA	S	S	S	S	S	S	S	NA	S	NA	S	NA	S	S	S	S	S	NA	S	S	S	S	S	S	S	S	S	S	S	S	S
seg_06C	116.552794981908	425.618084591418	117.582268192529	341.274413848944	281.020240469424	211.129703567294	118.145885448089	1.13969243180966	0.463087642145802	1.09900369189199	0.639235083917899	0.79191378549508	1.51225951281404	1.06545991118669	Y	Y	Y	Y	NA	Y	NA	Y	Y	Y	NA	Y	Y	NA	Y	NA	Y	Y	Y	Y	Y	NA	NA	Y	Y	Y	Y	Y	Y	Y	Y	Y	Y	Y	Y
seg_06D	126.184979168434	319.561246211035	127.307629674019	298.848864958693	280.101012106394	336.60456759824	116.53867588759	1.09359275752804	0.416174143880443	1.04513096205881	0.462261698189148	0.39789138147905	0.354735728789021	1.11988452568486	S	S	S	NA	S	S	NA	S	S	S	S	NA	S	NA	S	NA	S	S	S	S	S	NA	S	S	S	S	S	S	S	S	S	S	S	S	S
seg_07A	105.451851294121	292.775043450378	118.722101726975	246.098819434129	228.64404840462	277.104405168026	110.787161999522	1.14933914352279	0.438246932094663	1.07676250294086	0.495908991387841	0.426615556235546	0.452865550073123	1.09381232099173	Y	Y	Y	Y	NA	Y	NA	Y	Y	Y	NA	Y	Y	NA	NA	NA	NA	Y	Y	Y	Y	NA	NA	Y	Y	Y	Y	Y	Y	Y	Y	Y	Y	Y	Y
seg_07C	122.198041555426	430.089087767566	120.064259878164	306.128861206741	293.937000871606	192.44420989494	132.708402600115	1.12534242804362	0.483757420552208	1.09611184034754	0.462198800781935	0.429910258672926	1.46601355004768	1.23451576837883	S	S	S	NA	S	S	S	S	S	S	S	NA	S	S	S	NA	S	S	S	S	S	NA	S	S	S	S	S	S	S	S	S	S	S	S	S
seg_07D	108.101817160992	433.44692006322	134.54293756955	323.261623861275	323.203433261556	195.720687798188	153.172928250308	1.41294054218237	0.341114599266257	1.21682938137572	0.516726575425048	0.478157052714082	1.26968167644182	0.771116555438193	Y	Y	Y	NA	NA	Y	NA	Y	Y	Y	Y	Y	Y	NA	NA	NA	NA	Y	Y	Y	Y	NA	Y	Y	Y	Y	Y	Y	Y	Y	Y	Y	Y	Y	Y
seg_08B	112.237849830863	292.708699215682	122.992448461036	259.840191386948	247.861742874436	183.963476997216	120.728405149259	1.15921650876714	0.456345177212131	1.14273801609674	0.556094923690654	0.511177234659157	1.36305567101923	1.14268171400448	S	S	S	NA	S	S	NA	S	S	S	S	S	S	NA	NA	NA	S	S	S	S	S	NA	S	S	S	S	S	S	S	S	S	S	NA	S	S
seg_08C	119.337193956013	366.223415210725	135.079939415685	286.039933168085	300.2318856994	363.769774630688	130.072541625544	1.24502770783105	0.816095213841307	1.17337336143398	0.62987991691234	0.55695525756545	0.563037420218123	1.26676760483182	S	S	S	NA	S	S	NA	S	S	S	S	NA	S	NA	S	NA	S	S	S	S	S	NA	S	S	S	S	S	S	S	S	S	S	S	S	S
seg_08D	115.362253627969	318.466137085605	nan	226.432911308705	nan	149.35100839479	110.40495490298	1.27008355427065	0.706028232788271	1.63412668365267	0.825770165637555	1.15148324008554	1.43163677546027	1.13334067294943	Y	Y	Y	Y	NA	Y	NA	Y	Y	Y	NA	Y	Y	NA	NA	NA	Y	Y	Y	Y	Y	NA	NA	Y	Y	Y	Y	Y	Y	Y	Y	Y	Y	Y	Y
seg_09A	112.386114323413	382.485152290404	113.452540594329	309.104883533535	275.508645673286	228.48179222796	116.714318897918	1.2062665986425	0.43093669181663	1.06751163967689	0.528743665194767	0.853105189814558	1.46039161286489	1.12108349737666	Y	Y	Y	Y	NA	Y	NA	Y	Y	Y	NA	Y	Y	Y	Y	NA	NA	Y	Y	Y	Y	Y	Y	Y	Y	Y	Y	Y	NA	Y	Y	Y	Y	Y	Y
seg_09C	115.425854131601	305.922337522153	122.016716845442	227.291659595657	239.587120823784	255.657265250367	119.76991637129	1.16332603610095	0.544614520699149	1.20750459644482	0.60390020652758	0.534266479092371	0.490600383089581	1.25643816082008	S	S	S	NA	S	S	S	S	S	S	S	S	S	NA	S	NA	S	S	S	S	S	NA	S	S	S	S	S	S	S	S	S	S	S	S	S
seg_09D	99.7709040254383	433.714147573507	109.608210318971	329.102752513175	303.012001172496	191.578865460009	93.7054654047628	1.2459427460608	0.494754573437799	1.37146598771463	0.561158994190533	0.528767262820199	1.54234604473796	1.42581328559837	Y	Y	Y	Y	NA	Y	NA	Y	Y	Y	NA	Y	Y	Y	Y	NA	Y	Y	Y	Y	Y	NA	NA	Y	Y	Y	Y	Y	Y	Y	Y	Y	Y	Y	Y
seg_10A	118.114795036828	326.185007431855	129.157437977591	308.261508199339	241.126761513928	292.468835642322	124.545918208533	1.3501304547968	0.528451068580197	1.03910248092689	0.451710047035316	0.401903726751176	0.497102360379857	1.09918095325223	Y	Y	Y	Y	NA	Y	NA	Y	Y	Y	NA	NA	Y	NA	NA	NA	Y	Y	Y	Y	Y	NA	NA	Y	Y	Y	Y	Y	Y	Y	Y	Y	Y	Y	Y
seg_10B	116.551811274957	390.185284806295	118.422010301623	272.610631145677	264.011633589759	190.217433790519	118.887163623359	1.17802543485503	0.446878773213237	1.21163718501156	0.554262611279465	0.514055370665514	1.37792636779039	1.13761614530392	S	S	S	NA	S	S	S	S	NA	S	S	NA	S	NA	S	NA	S	S	S	S	S	NA	NA	S	S	S	S	S	S	S	S	S	NA	S	S
seg_10D	107.712816606392	273.730643963494	113.66366076343	219.067084951734	236.160268290472	136.778010735733	111.782449267614	1.32317064136966	0.441993205239173	1.41210732476374	0.537963767899277	0.482782849539286	1.36483802263729	1.1346801173759	S	S	S	NA	S	S	S	S	NA	S	S	NA	S	NA	S	NA	S	S	S	S	S	NA	S	S	S	S	S	S	S	S	S	S	NA	S	S
seg_11A	107.009732902536	308.937386390045	97.909195796988	300.703238166504	189.331368263774	281.956237414845	118.882085813172	1.21373339864419	0.469071471335087	1.55655486186521	0.563308800655814	0.547498750234766	0.443379202188482	1.13798956509203	Y	Y	Y	Y	NA	Y	NA	Y	Y	Y	NA	Y	Y	NA	Y	NA	NA	Y	Y	Y	Y	Y	Y	Y	Y	Y	Y	Y	Y	Y	Y	Y	Y	Y	Y
seg_11C	107.549539107229	334.954939241796	nan	nan	nan	139.521846447636	113.404246794198	1.23990285863951	1.14503219655957	1.64883327221976	0.62180616083897	0.625900394617932	1.40087717921962	1.09450200869979	Y	Y	Y	NA	NA	Y	NA	Y	Y	Y	NA	Y	Y	NA	NA	NA	NA	Y	Y	Y	Y	NA	NA	Y	Y	Y	Y	Y	Y	Y	Y	Y	Y	Y	Y
seg_11D	116.985266737117	nan	133.293662192893	2564.88826658707	328.657517395914	nan	178.109911007567	0.738953544932983	0.278150427716404	0.447866580900212	nan	0.507155995969821	0.590722139814429	0.555579736886763	S	S	S	NA	S	S	S	S	S	S	S	S	S	NA	S	NA	S	S	S	S	S	NA	S	S	S	S	S	S	S	S	S	S	NA	S	S
seg_14A	116.894658732936	337.264831093564	117.071487993172	321.927440469094	283.099250264943	416.770591073411	117.245793387013	1.217946057028	0.436453725500002	1.01971559474988	0.579917774380229	0.686469371916003	0.407392054976643	1.1147624628269	Y	Y	Y	NA	NA	Y	NA	Y	Y	Y	NA	Y	Y	NA	NA	NA	NA	Y	Y	Y	Y	NA	NA	Y	Y	Y	Y	Y	Y	Y	Y	Y	NA	Y	Y
seg_14C	116.071030165308	357.632809117007	119.625571384316	258.815597248922	222.899906607893	153.793029039764	115.822519784995	1.24042499709491	0.424581983073656	1.39581216410059	0.516763732093839	0.449240385272121	1.26685781118549	1.18535564545595	S	S	S	NA	NA	S	NA	S	NA	S	S	NA	S	NA	S	NA	S	S	S	S	S	NA	S	S	S	S	S	S	S	S	S	S	NA	S	S
seg_14D	109.617245635382	344.194387972427	115.909628136382	261.663230256674	281.255103443344	325.252651942028	110.900406145876	1.08809226878563	0.517625248890653	1.13164474188406	0.524402095860067	0.48639778845273	0.875093644618271	1.12439504178665	S	S	S	NA	S	S	S	S	NA	S	S	NA	S	NA	S	NA	S	S	S	S	S	NA	NA	S	S	S	S	S	S	S	S	S	NA	S	S
seg_15A	121.482817919762	399.070653533842	123.783727175396	285.095282230231	295.405909873851	196.820880753607	131.116894576752	1.06363452083095	0.480218907539129	1.06624662948925	0.527580369462271	0.501967125514305	1.39869564848993	1.19347867729189	S	S	S	NA	S	S	NA	S	NA	S	S	NA	S	NA	S	NA	S	S	S	S	S	NA	NA	S	S	S	S	S	S	S	S	S	NA	S	S
seg_15B	104.471517323014	300.215236820543	116.417640344185	284.420038384596	257.035329792777	212.283097867888	111.005891883482	1.21608369577966	0.464051972686884	1.14157271228499	0.499955169105689	0.492109763787026	1.24012979974698	1.15676455573951	S	S	S	NA	S	S	S	S	NA	S	S	NA	S	NA	S	NA	S	S	S	S	S	NA	NA	S	S	S	S	S	S	S	S	S	NA	S	S
seg_15C	110.962186263195	245.068802108354	118.665629305418	244.281155615182	241.322660456049	264.505843131021	116.397858066913	1.373766496317	0.660667527616478	1.76130322834054	0.529859599351518	0.473468771840263	0.428774019798503	1.31794798777058	Y	Y	Y	NA	NA	Y	NA	Y	Y	Y	NA	Y	Y	NA	Y	NA	NA	Y	Y	Y	Y	NA	NA	Y	Y	Y	Y	Y	Y	Y	Y	Y	Y	Y	Y
seg_16A	116.425858952649	389.344804214915	128.09011095296	311.361480751684	294.129747238204	263.282891832658	115.213086530698	1.21903375492096	0.496167228254326	1.16227822441383	0.558838786974818	0.508358961114147	1.38042785253169	1.1462260052653	S	S	S	NA	S	S	NA	S	NA	S	S	NA	S	NA	S	NA	S	S	S	S	S	NA	NA	S	S	S	S	S	S	S	S	S	NA	S	S
seg_16B	107.040051150135	374.095792596172	107.566979538989	310.187253185575	271.561394580699	193.207687128855	111.714975098256	1.19534793584251	0.494590000286275	1.4700192310301	0.885077893828409	0.547466867882294	1.35360406563185	1.18313225998377	S	S	S	NA	S	S	S	S	NA	S	S	NA	S	NA	S	NA	S	S	S	S	S	NA	NA	S	S	S	S	S	S	S	S	S	NA	S	S
seg_16C	154.104695077376	312.686054382411	116.233590953376	356.702086810018	217.700404123533	323.077048813834	133.437380757647	0.879948169551799	0.393820153767838	1.19293635124196	0.638987586957318	0.705802935444773	0.478785357493001	0.741584083363749	Y	Y	Y	NA	NA	Y	NA	Y	Y	Y	NA	Y	Y	NA	NA	NA	Y	Y	Y	Y	Y	NA	NA	Y	Y	Y	Y	Y	Y	Y	Y	Y	Y	Y	Y
seg_17A	111.447414451587	399.858491710981	118.220750983862	350.795869430191	327.077313311464	541.860637376739	115.590811238103	1.09217923380725	0.412252582263379	1.00758923534944	0.421225536366964	0.388701819598389	0.271259350698637	1.14758360293818	S	S	S	NA	S	S	S	S	NA	S	S	NA	S	NA	S	NA	S	S	S	S	S	S	S	S	S	S	S	S	S	S	S	S	NA	S	S
seg_17B	128.575748473496	nan	138.885615947081	454.961995236238	340.574611677118	223.808124245348	126.875893874771	1.12063267693861	0.610275038840907	1.01926153492814	0.446642612085463	0.456939160259474	1.51336128392451	1.02655888114374	S	S	S	NA	S	S	S	S	NA	S	S	NA	S	NA	S	NA	S	S	S	S	S	NA	NA	S	S	S	S	S	S	S	S	S	S	S	S
seg_17C	109.915710595973	311.423296318288	119.514393042083	277.733812171084	218.096639258514	274.980319655956	116.791043350541	1.18624540133019	0.483229941770222	1.48863362121227	0.476122119767636	0.488920199582995	0.439422620842894	1.22911659268874	Y	Y	Y	NA	NA	Y	NA	Y	Y	Y	NA	Y	Y	NA	NA	NA	Y	Y	Y	Y	Y	Y	NA	Y	Y	Y	Y	Y	Y	Y	Y	Y	Y	Y	Y
seg_17D	96.6403058472197	308.6150304795	110.794175015932	219.781575104306	229.7332445152	150.956042028964	93.4381801614025	1.41889205411506	0.68554102907485	1.58039559247307	0.84134713375627	0.50102828489893	1.48980683887154	1.34225264909014	Y	Y	Y	NA	NA	Y	NA	Y	Y	Y	NA	Y	Y	NA	NA	NA	NA	Y	Y	Y	Y	Y	Y	Y	Y	Y	Y	Y	NA	Y	Y	Y	Y	Y	Y
seg_18A	107.549010594129	229.396395748621	111.219133246381	243.564201570169	218.294257447407	169.393522513769	116.954306270997	1.14292719953654	0.700944700242424	1.06622190401927	0.52986197125973	0.466287766172129	1.40045128640631	1.19324357908105	S	S	S	NA	S	S	NA	S	NA	S	S	NA	S	NA	S	NA	S	S	S	S	S	S	NA	S	S	S	S	S	S	S	S	S	NA	S	S
seg_18C	113.742649268063	541.297696959791	120.615792780282	315.115539756207	288.491242563673	486.624837433855	117.326828573233	1.03935288610152	0.39539746989918	1.35498443567149	0.535226047749433	0.485742956354617	0.425183835708585	1.07657557395743	S	S	S	NA	S	S	S	S	NA	S	S	NA	S	NA	S	NA	S	S	S	S	S	NA	NA	S	S	S	S	S	S	S	S	S	NA	S	S
seg_18D	88.3495692836013	322.274264268117	97.3990475699313	236.565664842396	236.615386788654	141.953867768176	88.8645890813245	1.35357169429491	0.422529268915819	1.70747330497584	0.538239923711463	0.472591317335653	1.39818170062835	1.24059744831292	Y	Y	Y	Y	NA	Y	NA	Y	Y	Y	NA	Y	Y	NA	NA	Y	NA	Y	Y	Y	Y	Y	Y	Y	Y	Y	Y	Y	Y	Y	Y	Y	Y	Y	Y
seg_19A	111.850667960758	419.439395988564	117.615632330633	265.442867123007	279.259492474209	nan	110.107380416513	1.23806597979034	0.486346296641875	1.46372910140281	0.896077510003018	0.900418861184288	0.479588357687131	1.16504798428662	S	S	S	NA	S	S	S	S	NA	S	S	NA	S	NA	S	NA	S	S	S	S	S	NA	NA	S	S	S	S	S	S	S	S	S	S	S	S
seg_19B	116.254919823161	293.113783536243	114.99294579889	255.501736054058	214.673467105219	215.297817689014	116.204162548364	1.16054348033088	0.530641379243274	1.16606992088196	0.568247184569864	0.888650238998538	1.46397681835036	1.25830018683401	Y	Y	Y	Y	NA	Y	NA	Y	Y	Y	NA	Y	Y	NA	Y	NA	NA	Y	Y	Y	Y	Y	Y	Y	Y	Y	Y	Y	Y	Y	Y	Y	Y	Y	Y
seg_19C	114.103400422006	533.045337240771	122.090761099855	309.897110787725	288.932644537956	169.349260071137	113.52759965572	1.08921844184743	0.390569992313861	1.1337094968311	0.542249176110364	0.505566610880326	1.53351368604865	1.11094231112459	Y	Y	Y	NA	NA	Y	NA	Y	Y	Y	NA	Y	Y	NA	NA	NA	Y	Y	Y	Y	Y	NA	Y	Y	Y	Y	Y	Y	Y	Y	Y	Y	Y	Y	Y
seg_20A	149.422774412272	nan	114.662501534571	244.551027684464	235.537406357094	nan	nan	0.930763905566381	0.192723996498099	1.46759443521264	0.615854822145957	0.514976362112918	0.352175806656072	0.243900186457107	S	S	S	NA	S	S	S	S	NA	S	S	NA	S	NA	S	NA	S	S	S	S	S	NA	NA	S	S	S	S	S	S	S	S	S	NA	S	S
seg_20B	109.007949820681	275.762700875642	122.614005340786	272.702257372548	235.344816019927	276.86393743314	115.470102916954	1.23424291677975	0.465606765217875	1.18369848817023	0.565100554196649	0.498263329237331	0.432686730447447	1.1878318056389	Y	Y	Y	NA	NA	Y	NA	Y	Y	Y	NA	NA	Y	NA	Y	NA	NA	Y	Y	Y	Y	Y	Y	Y	Y	Y	Y	Y	Y	Y	Y	Y	Y	Y	Y
seg_20C	105.07750541161	nan	108.277845351411	240.165213308903	224.669572871812	170.724565968611	112.661699896101	1.16102949603931	1.00771772554204	1.10294154482083	0.538308575616946	0.486378017121593	1.41148000846618	1.20885036706517	S	S	S	NA	S	S	S	S	NA	S	S	NA	S	NA	S	NA	S	S	S	S	S	NA	NA	S	S	S	S	S	S	S	S	S	NA	S	S
seg_20D	120.260283190735	357.587578816967	133.621506146631	317.15462516072	339.97424200611	176.105712689858	125.430406639736	1.14833443536923	0.874296126547556	1.20120014011474	0.503966438971998	0.463197875631722	1.43099460317518	1.06740220921791	Y	Y	Y	NA	NA	Y	NA	Y	Y	Y	NA	Y	Y	NA	Y	NA	Y	Y	Y	Y	Y	NA	NA	Y	Y	Y	Y	Y	Y	Y	Y	Y	Y	Y	Y
seg_21A	124.613502825175	389.070039522145	126.242503203249	290.754132536649	314.457309256516	395.373828637995	122.281032275218	1.1932206680548	0.51694921016848	1.75638849671926	0.524300208865957	0.524756992796386	0.594446628632404	1.11021916865117	S	S	S	NA	S	S	S	S	NA	S	S	NA	S	NA	S	NA	S	S	S	S	S	NA	NA	S	S	S	S	S	S	S	S	S	NA	S	S
seg_21C	102.555459249351	313.206652258399	108.465912882065	303.374071972822	217.180260961368	164.797204694712	110.625660866303	1.06659892004241	0.992250110142409	1.43723033381697	0.573744470372039	0.515109781972638	1.47015890481786	1.334618484936	Y	Y	Y	Y	NA	Y	NA	Y	Y	Y	NA	Y	Y	NA	NA	Y	NA	Y	Y	Y	Y	Y	NA	Y	Y	Y	Y	Y	Y	Y	Y	Y	Y	Y	Y
seg_21D	117.326287117591	381.877110761432	117.923617979391	330.1858160635	267.005858795479	424.422466398957	120.440401074262	1.00371010135028	0.651237574238554	1.57572767938837	0.43981150502112	0.471694643837907	0.357114503208925	1.14302863848359	S	S	S	NA	S	S	NA	S	NA	S	S	NA	S	NA	S	NA	S	S	S	S	S	S	NA	S	S	S	S	S	S	S	S	S	S	S	S
seg_22A	122.366820443419	413.840287439406	135.726594133984	356.028265593765	305.753912358717	539.978235673673	121.778178751922	1.04665131879549	0.458315951411952	1.49378582195931	0.473784112682594	0.438911284484793	0.3728882970896	1.07153894611992	Y	Y	Y	NA	NA	Y	NA	Y	Y	Y	NA	Y	Y	NA	Y	NA	NA	Y	Y	Y	Y	Y	NA	Y	Y	Y	Y	Y	Y	Y	Y	Y	Y	Y	Y
seg_22D	116.464248608965	374.445712038555	126.776846454623	362.546836082094	289.361885142976	156.678150501039	123.630209008919	1.39893982200051	0.535139949796366	1.16447481652079	0.421374764208109	0.416905661196607	1.37669449439253	1.0965515094727	S	S	S	S	NA	S	S	S	NA	S	S	S	S	NA	S	NA	S	S	S	S	S	S	S	S	S	S	S	S	S	S	S	S	S	S	S
seg_23A	121.765883976081	317.518662390441	134.706263264594	280.191329875422	251.661843182831	298.59781249646	126.096354594742	1.23868203980686	0.697502668048834	1.10001128069291	0.579891120243181	0.511835393605713	0.466718393134068	1.1108464424654	S	S	S	NA	S	S	S	S	NA	S	S	NA	S	NA	S	NA	S	S	S	S	S	S	NA	S	S	S	S	S	S	S	S	S	S	S	S
seg_23C	114.074714233206	292.096478234706	124.744441846861	302.903123826269	284.976073288118	167.450288107053	119.731517601083	1.18019172260222	0.688411473997214	1.11222211465979	0.52776254602046	0.458536800903191	1.401071641935	1.16138076048305	S	S	S	NA	S	S	S	S	NA	S	S	NA	S	NA	S	NA	S	S	S	S	S	S	NA	S	S	S	S	S	S	S	S	S	NA	S	S
seg_23D	106.088554795033	381.281437008379	103.909594105394	394.001471008644	237.413942617948	182.891886032537	96.5055202179912	1.48850631942177	0.432346963108318	1.41234727090534	0.469144547189166	0.652401326787627	1.47374615162721	1.05422328500721	Y	Y	Y	NA	NA	Y	NA	Y	Y	Y	NA	Y	Y	NA	NA	NA	NA	Y	Y	Y	Y	Y	NA	Y	Y	Y	Y	Y	Y	Y	Y	Y	Y	Y	Y
seg_24A	108.861294530421	349.203033630532	116.487702087775	258.35471807236	242.169585266601	321.820931732969	119.192103606996	1.41503487982928	0.457204587765873	1.60744083326812	0.69403130710685	0.847893121384493	0.542978341375706	1.32556365566469	Y	Y	Y	NA	NA	Y	NA	Y	Y	Y	NA	Y	Y	NA	NA	NA	Y	Y	Y	Y	Y	Y	NA	Y	Y	Y	Y	Y	Y	Y	Y	Y	Y	Y	Y
seg_24B	111.20847722355	354.264479231524	112.489009841635	263.74669168496	234.352121596144	329.357834486247	112.532375966703	1.21938130007432	0.562381360857263	1.55139228856808	0.596568707885152	0.483387088526787	0.629726627028454	1.27076396821508	Y	Y	Y	NA	NA	Y	NA	Y	Y	Y	NA	Y	Y	NA	Y	NA	Y	Y	Y	Y	Y	Y	NA	Y	Y	Y	Y	Y	Y	Y	Y	Y	Y	Y	Y
seg_24C	122.87864506468	375.358829557324	123.018956974648	306.725538231547	293.670139936725	360.694844841906	126.059574750978	1.04824307921813	0.569900405469428	1.61021236480885	0.518284771368188	0.457718914478851	0.549638598768472	1.11184081617538	S	S	S	NA	NA	S	S	S	NA	S	S	NA	S	NA	S	NA	S	S	S	S	S	S	NA	S	S	S	S	S	S	S	S	S	S	S	S
seg_24D	119.379530824993	424.666187962839	134.884348056031	352.736844730724	294.909538981871	176.176894254176	117.508852401499	1.1721585472912	0.558191287577144	1.40282128067498	0.455913689608647	0.433854889265091	1.42853991168684	1.0596345412856	S	S	S	NA	S	S	S	S	NA	S	S	NA	S	NA	S	NA	S	S	S	S	S	S	NA	S	S	S	S	S	S	S	S	S	S	S	S
seg_25A	103.50184181431	288.556451854466	102.324367497553	201.96740349208	214.377752395106	255.319874444435	110.591015303682	1.13648817623698	0.525613564443425	1.44288167969692	0.522157581000297	0.693728340646151	0.373082698284012	1.16986895314272	Y	Y	Y	NA	NA	Y	NA	Y	Y	Y	NA	Y	Y	NA	NA	NA	Y	Y	Y	Y	Y	Y	NA	Y	Y	Y	Y	Y	Y	Y	Y	Y	Y	Y	Y
seg_25B	115.405644195222	350.713843839123	125.161850005525	346.301620218867	244.157280290546	160.86616368861	118.633933785722	1.15732017720308	0.769040723450844	1.04708752929557	0.554696647989568	0.42681099850597	1.47627121378833	1.17527398356584	S	S	S	NA	S	S	NA	S	NA	S	S	NA	S	NA	S	NA	S	S	S	S	S	NA	NA	S	S	S	S	S	S	S	S	S	NA	S	S
seg_25C	123.160604527678	232.820120199389	126.283103283446	228.498525584127	268.20373963319	147.97130985709	124.95581177821	1.11252780842924	0.57874045333074	1.74413622584687	0.906869187757387	0.859687151596089	1.38552786482843	1.00419334139754	S	S	S	NA	S	S	S	S	NA	S	S	NA	S	NA	S	NA	S	S	S	S	S	NA	NA	S	S	S	S	S	S	S	S	S	NA	S	S
seg_25D	108.846526610566	341.038787104487	119.053687497962	267.658288284569	242.941405060246	294.121242122153	115.600492475067	1.14650006446529	0.634876176441714	1.27363495450292	0.539174373686264	0.431883459755061	0.487795700638872	1.14918783472287	Y	Y	Y	NA	NA	Y	NA	Y	Y	Y	NA	Y	Y	NA	NA	NA	Y	Y	Y	Y	Y	Y	NA	Y	Y	Y	Y	Y	Y	Y	Y	Y	Y	Y	Y
seg_27A	114.076065332136	312.315166029728	121.262259139153	255.850565076492	249.237399214821	300.160933632454	118.759814635307	1.29492173339797	0.719754886010948	1.45416521775211	1.19305660537925	0.676728375682791	0.516099327097196	1.16443987562058	Y	Y	Y	NA	NA	Y	NA	Y	Y	Y	NA	NA	Y	NA	NA	NA	NA	Y	Y	Y	Y	NA	NA	Y	Y	Y	Y	Y	NA	Y	Y	Y	NA	Y	Y
seg_27B	114.132784219164	366.953089380845	109.616222148135	315.05161722676	253.947193540419	222.051456884168	114.684048414261	1.17251428556263	0.626605814004914	1.38467079133207	0.59140889977744	0.591140734782465	1.41739912086057	1.1838653729602	S	S	S	NA	S	S	S	S	NA	S	S	NA	S	NA	S	NA	S	S	S	S	S	S	NA	S	S	S	S	S	S	S	S	S	NA	S	S
seg_27C	107.547416916886	298.857162980986	116.321402385634	242.891229955371	225.401162715798	168.916106795242	93.7065351643481	1.13086924537592	0.596552654722937	1.5535640511816	0.940974049678355	0.74327391147582	1.46893573421961	1.31380253377755	S	S	S	NA	S	S	S	S	NA	S	S	NA	S	NA	S	NA	S	S	S	S	S	S	NA	S	S	S	S	S	S	S	S	S	NA	S	S
seg_27D	117.260095021083	nan	117.294881558673	363.267170795978	317.998575656673	194.051906737049	121.48343891427	1.15956133609644	0.465575902594585	1.54254199319798	0.819095202872465	0.426387789470272	1.46212079702342	1.22022339443793	Y	Y	Y	NA	NA	Y	NA	Y	Y	Y	NA	Y	Y	NA	NA	NA	Y	Y	Y	Y	Y	Y	Y	Y	Y	Y	Y	Y	Y	Y	Y	Y	Y	Y	Y
seg_28A	111.645310459854	nan	113.065285974429	256.549311839936	248.698759588043	372.259859391215	108.507797730769	1.01384223235458	0.642076257509354	1.05316078134966	0.988246600485938	0.987676651898918	0.64209078330017	1.10107097601478	S	S	S	NA	S	S	S	S	NA	S	S	NA	S	NA	S	NA	S	S	S	S	S	NA	NA	S	S	S	S	S	S	S	S	S	NA	S	S
seg_28B	126.76753659891	462.957929284632	134.884651940179	233.514704904161	263.17780997897	160.583396681313	121.672178376293	0.938590453129217	0.3371000084546	1.08047990106954	0.609445996911373	0.453042369764595	1.37226636236213	0.966580726654674	Y	Y	Y	Y	NA	Y	NA	Y	Y	Y	NA	Y	Y	NA	Y	NA	Y	Y	Y	Y	Y	NA	NA	Y	Y	Y	Y	Y	Y	Y	Y	Y	Y	Y	Y
seg_28C	125.088896355914	371.350005364281	124.744890632656	290.973511777407	279.314051595277	194.890543252202	119.401375387118	1.15481704473837	0.604679990464581	1.11299819077918	0.495468971911137	0.458900419856601	1.41856979831374	1.16299242861052	S	S	S	NA	S	S	S	S	NA	S	S	NA	S	NA	S	NA	S	S	S	S	S	NA	NA	S	S	S	S	S	S	S	S	S	NA	S	S
seg_28D	111.041576049001	417.365592168062	114.551794034797	344.472461382794	275.545962022544	237.952517307274	125.53290423876	1.14332143790218	0.485576308780385	1.13835930256147	0.512732999659459	0.470039059297237	1.44925268150863	1.2216556353728	Y	Y	Y	NA	NA	Y	NA	Y	Y	Y	NA	Y	Y	NA	NA	NA	Y	Y	Y	Y	Y	Y	Y	Y	Y	Y	Y	Y	Y	Y	Y	Y	Y	Y	Y
seg_29B	98.4823125298175	314.433295408877	95.7004084632062	209.572486354129	201.353502391098	172.462240457835	102.028602405126	1.15544171676055	0.460654335189474	1.32965971482937	0.54478321312562	0.47654484571038	1.46076384176486	1.29542178197207	Y	Y	Y	Y	NA	Y	NA	Y	Y	Y	NA	NA	Y	NA	Y	NA	Y	Y	Y	Y	Y	NA	NA	Y	Y	Y	Y	Y	Y	Y	Y	Y	Y	Y	Y
seg_29C	118.109292955709	328.818287588902	116.720991704526	280.820384832174	253.427392286614	153.555053603055	114.777852756272	1.29196237946358	0.477482911885595	1.75049681259233	0.576690068677547	0.512171537307626	1.36929285662841	1.22194663059642	S	S	S	NA	S	S	S	S	S	S	S	NA	S	NA	S	NA	S	S	S	S	S	NA	S	S	S	S	S	S	S	S	S	S	S	S	S
seg_29D	109.08724764378	331.381206439612	108.792309405483	237.145067198953	246.187752670822	226.428527900051	107.179072375791	1.06697465392483	0.439346643246388	1.41529284531339	0.504537577366442	0.467777393265829	1.20839541588599	1.13676432960385	Y	Y	Y	NA	NA	Y	NA	Y	Y	Y	NA	Y	Y	NA	Y	NA	Y	Y	Y	Y	Y	NA	NA	Y	Y	Y	Y	Y	Y	Y	Y	Y	Y	Y	Y
seg_30A	112.703909465291	296.74716866407	112.396595164128	235.988382697705	207.22980825329	197.128538788135	116.622484053347	1.14424075670884	0.69711368657494	1.41661987113996	0.535022863013569	0.820644860505315	1.27570334962883	1.16612502904275	Y	Y	Y	NA	NA	Y	NA	Y	Y	Y	NA	Y	Y	NA	Y	NA	NA	Y	Y	Y	Y	NA	NA	Y	Y	Y	Y	Y	Y	Y	Y	Y	Y	Y	Y
seg_30C	113.318589656233	384.683148352832	113.994223693703	303.059949968299	236.703385199125	151.09617417059	107.261359349526	1.08014419106234	0.426164447769504	1.66908165580737	0.916707044359728	1.13555684166035	1.60308075993467	1.3690819447121	Y	Y	Y	NA	NA	Y	NA	Y	Y	Y	NA	Y	Y	NA	Y	NA	Y	Y	Y	Y	Y	NA	NA	Y	Y	Y	Y	Y	Y	Y	Y	Y	Y	Y	Y
seg_30D	105.207130602905	270.90774072426	107.944712923658	241.316141343783	nan	241.244554210089	108.239411980685	1.18480683386927	0.48402902838262	1.18911002827192	0.513837792256943	0.475899118455005	0.495607240678626	1.23118921251302	S	S	S	NA	S	S	S	S	S	S	S	NA	S	NA	S	NA	S	S	S	S	S	NA	NA	S	S	S	S	S	S	S	S	S	NA	S	S
seg_31A	108.792517072943	304.010657590348	113.204509869176	247.585818268606	224.353736776221	297.459498995588	nan	1.06585397341537	0.483343871498362	1.195480129384	0.563413149831279	0.437140681601192	0.540032644347076	1.22447522928774	S	S	S	NA	S	S	S	S	S	S	S	NA	S	NA	S	NA	S	S	S	S	S	NA	NA	S	S	S	S	S	S	S	S	S	NA	S	S
seg_31B	110.295426012765	nan	108.30670524123	259.552180899127	261.813581934511	161.30183204451	124.139054688709	1.04808074909503	0.360110571402473	1.14792934108894	0.511449927846399	0.496287383304963	1.28954353262826	1.19597647238192	Y	Y	Y	Y	NA	Y	NA	Y	Y	Y	NA	NA	Y	NA	NA	NA	NA	Y	Y	Y	Y	NA	NA	Y	Y	Y	Y	Y	Y	Y	Y	Y	Y	Y	Y
seg_31C	111.066368037683	308.827914220359	110.928107113699	267.860734588434	230.085153505098	170.062243032809	109.54451288144	1.1136315323209	0.442457708266837	1.09121635186168	0.479620335611866	0.423126361329356	1.3723705956246	1.16057366578303	Y	Y	Y	NA	NA	Y	NA	Y	Y	Y	NA	Y	Y	NA	NA	NA	NA	Y	Y	Y	Y	NA	NA	Y	Y	Y	Y	Y	Y	Y	Y	Y	Y	Y	Y
seg_31D	125.650130971059	570.273781527877	123.633118086632	333.89043802565	293.064513920492	nan	119.978731866014	1.18242953363594	0.366543280897533	1.10672986848459	0.76253455441384	0.719526903815451	0.636689809070864	1.19630203676534	S	S	S	NA	S	S	S	S	NA	S	S	NA	S	NA	S	NA	S	S	S	S	S	S	S	S	S	S	S	S	S	S	S	S	S	S	S
seg_32A	106.766894924119	292.111445961807	112.012828291968	272.72306520992	210.303263288651	166.632134666524	104.418301181592	1.06724571345424	0.533926501291649	1.36371163278443	0.44018817986965	0.425525142795963	1.32699870432149	1.09980354545118	S	S	S	NA	S	S	S	S	S	S	NA	S	S	NA	NA	NA	S	S	S	S	S	NA	S	S	S	S	S	S	S	S	S	S	NA	S	S
seg_32B	117.552778762885	388.452171384212	114.541146743196	315.654847542572	282.818361310657	nan	136.315171385556	1.03631689898421	0.524594146328909	1.33535566543551	0.538169406672316	0.497479121936094	0.738545507319449	1.05714012093894	S	S	S	NA	S	S	S	S	S	S	S	NA	S	NA	S	NA	S	S	S	S	S	NA	NA	S	S	S	S	S	S	S	S	S	NA	S	S
seg_32D	107.076994566292	272.274660735507	107.633319502341	238.54037477211	288.255805242141	270.317588187101	108.832197778584	1.10493004079519	0.644822657976158	1.40029485443224	0.691096334657496	0.565610866008169	0.595085170966813	1.13697270756979	Y	Y	Y	NA	NA	Y	NA	Y	Y	Y	NA	NA	Y	NA	Y	NA	NA	Y	Y	Y	Y	NA	NA	Y	Y	Y	Y	Y	Y	Y	Y	Y	Y	Y	Y
seg_33A	103.879192613546	286.2009791224	106.404195032444	255.023299762997	202.444681641346	159.092393435386	103.976316767042	1.07390958532895	0.4585591386901	1.0644344063299	0.808743846067151	0.413678846226285	1.2963432421905	1.13275100632036	Y	Y	Y	Y	NA	Y	NA	Y	Y	Y	NA	NA	Y	NA	NA	NA	NA	Y	Y	Y	Y	NA	NA	Y	Y	Y	Y	Y	Y	Y	Y	Y	Y	Y	Y
seg_33C	115.978966846703	333.214431241506	115.74862486613	408.98085483024	236.876554494055	253.250282418687	113.001881904347	1.14570321754503	0.79624713318978	1.08968091234443	0.524048559347837	0.43932636432148	1.3562542390253	1.07891185216803	Y	Y	Y	Y	NA	Y	NA	Y	Y	Y	NA	NA	Y	NA	Y	NA	NA	Y	Y	Y	Y	NA	NA	Y	Y	Y	Y	Y	Y	Y	Y	Y	Y	Y	Y
seg_33D	107.316636613881	332.960303165227	132.277880087888	294.317172405083	318.486673024009	178.426783176295	110.033470708603	1.09464126336892	0.660331334720969	1.16550899819828	0.520789850705739	0.489019287976741	1.28202679662232	1.16064534330503	S	S	S	NA	S	S	S	S	NA	S	S	NA	S	NA	S	NA	S	S	S	S	S	NA	NA	S	S	S	S	S	S	S	S	S	NA	S	S
seg_34B	124.05688120146	378.383483847085	125.565735369803	269.774141084356	304.328417411943	247.500875673939	121.508874974863	1.29112351857955	0.545450171998926	1.09686737712039	0.53258557884546	0.497381213855721	1.27621321823022	1.18929986996414	Y	Y	Y	NA	NA	Y	NA	Y	Y	Y	NA	NA	Y	NA	NA	NA	Y	Y	Y	Y	Y	NA	NA	Y	Y	Y	Y	Y	Y	Y	Y	Y	Y	Y	Y
seg_34C	114.503509723876	309.745565790334	120.306891265226	240.774922231106	202.448702443505	218.872934168186	110.327843506973	1.12953567575243	0.719110657720182	1.45389146494945	0.535117706377969	0.482753121510689	1.29146234502963	1.22126065825136	S	S	S	NA	S	S	S	S	S	S	S	NA	S	NA	S	NA	S	S	S	S	S	NA	NA	S	S	S	S	S	S	S	S	S	NA	S	S
seg_34D	104.464628178349	316.924739839742	107.796086089071	238.42687992154	228.510803695207	197.561540070291	114.997267594491	1.20887172101103	0.465298033113295	1.13208333845924	0.520885976789136	0.469441976937141	1.29863802965598	1.15232681147326	S	S	S	NA	S	S	S	S	NA	S	S	NA	S	NA	S	NA	S	S	S	S	S	NA	NA	S	S	S	S	S	S	S	S	S	NA	S	S
seg_35B	122.810521863744	378.164808754504	119.259538895163	270.354019304323	282.851196040874	231.414466068087	122.199956304203	1.20093747246898	0.871069860786185	1.77741670088945	0.84821625683109	1.16414620974161	1.4733845049151	1.24285031839633	Y	Y	Y	Y	NA	Y	NA	Y	Y	Y	NA	Y	Y	NA	Y	NA	NA	Y	Y	Y	Y	NA	NA	Y	Y	Y	Y	Y	Y	Y	Y	Y	Y	Y	Y
seg_35C	112.634387872346	281.030039299384	111.042029167105	241.148965212786	222.560094259567	206.267418815478	117.20158951524	1.13834651652635	0.487577550419373	1.41396440035481	0.725248049238071	0.886884244421245	1.21047719919773	1.12422100930723	S	S	S	NA	S	S	S	S	NA	S	S	NA	S	NA	S	NA	S	S	S	S	S	NA	NA	S	S	S	S	S	S	S	S	S	NA	S	S
seg_35D	104.283638251734	390.710398543068	94.316043739337	232.34527325213	191.314195666376	210.151879581564	85.4808185971071	1.33615146381079	0.390646275537357	1.82401873676071	0.657197115553008	0.444018673577392	1.44657837450394	1.40965693978225	Y	Y	Y	NA	NA	Y	NA	Y	Y	Y	NA	Y	Y	NA	Y	NA	NA	Y	Y	Y	Y	NA	NA	Y	Y	Y	Y	Y	Y	Y	Y	Y	Y	Y	Y
seg_36A	130.643779051739	nan	132.933721942337	288.363443055262	271.532467037386	169.976085774891	122.67067565333	1.25253622939682	0.388440990407848	1.27244401814838	0.996521186301378	0.471785980185594	1.20099164513948	1.08729129315185	S	S	S	NA	S	S	S	S	NA	S	S	NA	S	NA	S	NA	S	S	S	S	S	S	NA	S	S	S	S	S	S	S	S	S	NA	S	S
seg_36B	116.596420895446	301.161014326413	115.798038739098	227.642695115584	217.877890632675	275.537712411531	97.6455345337615	1.2914416859793	0.626635211513886	1.14455892794355	0.534558742722492	0.454335373059811	0.470898453000809	1.21696447192687	Y	Y	Y	NA	NA	Y	NA	Y	Y	Y	NA	Y	Y	NA	Y	NA	NA	Y	Y	Y	Y	NA	NA	Y	Y	Y	Y	Y	Y	Y	Y	Y	Y	Y	Y
seg_36C	114.366857424098	309.837359915076	106.120285508873	217.515724336459	200.249708425823	180.905367425183	100.464454410753	1.41833427740344	0.428556754528075	1.20056293503601	0.523564146296167	0.433697486670867	1.31203725654973	1.2645545247885	Y	Y	Y	Y	NA	Y	NA	Y	Y	Y	NA	Y	Y	NA	Y	NA	Y	Y	Y	Y	Y	NA	NA	Y	Y	Y	Y	Y	Y	Y	Y	Y	Y	Y	Y
seg_36D	102.125534035045	293.862790843079	103.08901547239	219.058802629392	202.86284861232	221.632170233913	99.8109436559574	1.35413118504225	0.65702979977516	1.23750542623331	0.558178339579731	0.482645747007357	1.39029931566087	1.35294206918425	S	S	S	NA	S	S	S	S	NA	S	S	NA	S	NA	S	NA	S	S	S	S	S	NA	S	S	S	S	S	S	S	S	S	S	NA	S	S
seg_37B	121.178314710617	nan	110.450613569136	1825.09954000705	288.035374772246	nan	129.14693350025	1.09024418725115	0.210954555358007	1.67822317037857	nan	0.416158787469964	0.357674551588215	1.01731740320257	S	S	S	NA	S	S	S	S	NA	S	S	NA	S	NA	S	NA	S	S	S	S	S	S	S	S	S	S	S	S	S	S	S	S	S	S	S
seg_37C	114.473498184055	370.492645578561	114.075505083373	235.71729410469	259.178663002483	159.4980907669	116.614682898785	1.19740491325367	0.601349924999896	1.11223077311348	1.23641001563283	0.843229122856414	1.43431720569486	1.23804390958537	Y	Y	Y	NA	NA	Y	NA	Y	Y	Y	NA	NA	Y	NA	NA	NA	Y	Y	Y	Y	Y	NA	NA	Y	Y	Y	Y	Y	Y	Y	Y	Y	NA	Y	Y
seg_37D	108.591156681447	272.472255182186	115.128935938705	243.341264771848	nan	153.496114989405	106.785206389632	1.09910507883058	0.442311136719698	1.28714744857511	0.566056886763513	0.503768042067755	1.46170467601156	1.12873020080092	Y	Y	Y	NA	NA	Y	NA	Y	Y	Y	NA	Y	Y	NA	Y	NA	Y	Y	Y	Y	Y	NA	Y	Y	Y	Y	Y	Y	Y	Y	Y	Y	Y	Y	Y
seg_38B	108.391027550867	348.356742852853	108.485534828693	276.883959303593	247.132728301969	149.443932730397	111.987202302742	1.09960393603497	0.439045020319351	1.11083625231896	0.818126309105315	0.46682942224467	1.3350844215183	1.17147243788772	Y	Y	Y	Y	NA	Y	NA	Y	Y	Y	NA	Y	Y	NA	Y	NA	NA	Y	Y	Y	Y	NA	NA	Y	Y	Y	Y	Y	Y	Y	Y	Y	Y	Y	Y
seg_38C	124.138428584088	368.811947953893	124.485524660184	261.722224433851	290.915667366929	378.354228898531	122.840593668652	1.16846294962544	0.626497472184462	1.09447029254459	0.738311131285805	0.467826162964839	0.605660408964425	1.1591652789838	S	S	S	NA	S	S	S	S	NA	S	S	NA	S	NA	S	NA	S	S	S	S	S	NA	NA	S	S	S	S	S	S	S	S	S	NA	S	S
seg_38D	105.882155452044	306.305140822531	110.163737294728	239.111527444422	221.376769123529	252.560848886731	109.54937693717	1.10673427536593	0.641444538883133	1.14217134257247	0.579055509560941	0.501857466408418	0.772625375005844	1.14619354871491	S	S	S	NA	S	S	S	S	NA	S	S	NA	S	NA	S	NA	S	S	S	S	S	NA	NA	S	S	S	S	S	S	S	S	S	NA	S	S
seg_39A	104.136286962521	345.085017546642	107.191018929721	247.179537090863	226.216093425276	281.983346431074	120.382595183272	1.13768874315439	0.557329275607147	1.07937318715165	0.459524527064837	0.444704828874157	0.460956441834118	1.2513121145328	Y	Y	Y	NA	NA	Y	NA	Y	Y	Y	NA	NA	Y	NA	NA	NA	Y	Y	Y	Y	Y	NA	NA	Y	Y	Y	Y	Y	Y	Y	Y	Y	NA	Y	Y
seg_39C	115.573499128809	369.769047414164	128.102191907673	273.380490562071	272.131549271193	176.144337572428	110.635544748874	1.27579023418307	0.779668357057559	1.42008915494379	0.530987061030479	0.492845431257711	1.43565339967614	1.1643872412337	Y	Y	Y	NA	NA	Y	NA	Y	Y	Y	NA	NA	Y	NA	NA	NA	Y	Y	Y	Y	Y	NA	NA	Y	Y	Y	Y	Y	Y	Y	Y	Y	NA	Y	Y
seg_39D	125.214373660744	412.915610487464	122.682783745956	297.123155514417	272.893157755818	197.520056383537	122.733075829674	1.04129865968042	0.459574919611233	1.38329219067137	0.505334360020416	0.907488284594553	1.29192133671257	1.18888849911458	S	S	S	NA	S	S	S	S	NA	S	S	NA	S	NA	S	NA	S	S	S	S	S	NA	NA	S	S	S	S	S	S	S	S	S	NA	S	S
seg_40A	106.810652354093	342.21240231155	111.479194332408	279.601886064217	257.806830068036	346.725387169079	110.595727739802	1.12869831085918	0.409866058016002	1.02408745575295	0.912337969104482	1.4156689025091	0.660921131971776	1.0468827304217	S	S	S	NA	S	S	S	S	NA	S	S	NA	S	NA	S	NA	S	S	S	S	S	NA	NA	S	S	S	S	S	S	S	S	S	NA	S	S
seg_40B	107.671911751694	279.506815136764	112.6764922582	252.365554866353	192.013565111678	144.27562348395	126.556816653398	1.28916753549866	0.366058372143988	1.24190110415883	0.515039278410858	0.575500584402379	1.36234109934017	1.18059634419953	Y	Y	Y	NA	NA	Y	NA	Y	Y	Y	NA	Y	Y	NA	NA	NA	NA	Y	Y	Y	Y	NA	NA	Y	Y	Y	Y	Y	Y	Y	Y	Y	Y	Y	Y
seg_40D	119.901896569418	395.414605495178	118.907882442995	298.515227714618	269.881189788331	401.959551006147	122.033327338176	1.12828944880554	0.563930615184518	1.04455089377621	0.641642545207567	0.422604958809526	0.715743577388853	1.16743178311381	Y	Y	Y	NA	NA	Y	NA	Y	Y	Y	NA	Y	Y	NA	Y	NA	Y	Y	Y	Y	Y	NA	NA	Y	Y	Y	Y	Y	Y	Y	Y	Y	Y	Y	Y
seg_41B	107.243560336876	307.823868269546	118.272931161237	267.366294037793	244.981050726941	225.123543277875	120.718450617792	1.23611284821101	0.766021979626279	1.09525836704862	0.482033465137222	0.435507074408452	1.3588133286501	1.20787519783059	Y	Y	Y	NA	NA	Y	NA	Y	Y	Y	NA	Y	Y	NA	NA	NA	Y	Y	Y	Y	Y	NA	Y	Y	Y	Y	Y	Y	Y	Y	Y	Y	Y	Y	Y
seg_41C	110.633000229807	391.151905669037	113.056394637079	238.918981642439	257.001037705528	178.658632842014	115.806932449477	1.0536117070588	0.603603299108193	1.10658119027209	0.491320004880703	0.480349371584005	1.3669002385285	1.12921507784158	S	S	S	NA	S	S	S	S	NA	S	S	NA	S	NA	S	NA	S	S	S	S	S	NA	NA	S	S	S	S	S	S	S	S	S	NA	S	S
seg_41D	122.051693341668	371.755871436433	118.844582924804	273.782165690616	232.855312508122	169.922829796881	118.131508037057	1.19809201833944	0.451053818038432	1.49925976619922	0.488986889755125	0.457512229729178	1.35093313869234	1.1537117870381	S	S	S	NA	S	S	S	S	NA	S	S	NA	S	NA	S	NA	S	S	S	S	S	NA	NA	S	S	S	S	S	S	S	S	S	NA	S	S
seg_42A	120.408072138994	323.005920070679	119.761947739663	291.673321947855	240.192114434474	335.538646464574	120.67850381639	1.07111532589341	0.439802959316475	1.38341907313522	0.528770933957533	0.860435423425092	0.450716709677286	1.11915678382176	Y	Y	Y	NA	NA	Y	NA	Y	Y	Y	NA	Y	Y	NA	NA	NA	NA	Y	Y	Y	Y	NA	NA	Y	Y	Y	Y	Y	Y	Y	Y	Y	Y	Y	Y
seg_42B	114.199951047072	284.298448710983	118.262837382054	255.137771391641	239.556667059123	159.104273570792	118.178070202064	1.08159817348077	0.439934745495504	1.09748915211558	0.490848346716805	0.441173582008716	1.2201639241114	1.2963297327521	S	S	S	NA	S	S	S	S	NA	S	S	NA	S	NA	S	NA	S	S	S	S	S	NA	NA	S	S	S	S	S	S	S	S	S	NA	S	S
seg_42C	114.578642987429	338.874050932761	114.628906387469	261.017096767727	271.458829189566	169.544461796323	113.638384582861	1.16226850006756	0.535088055180586	1.11395470035831	0.476982771624222	0.914438911127806	1.30393552008812	1.17667793529127	Y	Y	Y	NA	NA	Y	NA	Y	Y	Y	NA	Y	Y	NA	NA	NA	Y	Y	Y	Y	Y	NA	NA	Y	Y	Y	Y	Y	Y	Y	Y	Y	NA	Y	Y
seg_43A	127.884586761856	534.582896381287	126.426801629067	331.396849654777	313.736337002346	389.998694945194	115.121966428453	1.27868008736205	0.369385620514597	1.42499232556254	0.498116576138092	0.502410605182161	0.711250347906904	1.23018200252751	Y	Y	Y	NA	NA	Y	NA	Y	Y	Y	NA	NA	Y	NA	Y	NA	NA	NA	NA	Y	Y	NA	NA	Y	Y	NA	NA	Y	Y	Y	Y	Y	Y	Y	Y
seg_43B	105.694937554751	315.484266128068	107.418181694421	259.106147750928	222.84690820618	301.699683204153	128.873563774693	1.14470740433233	0.432013653968495	1.09228756105525	0.495436834554903	0.436178954984335	0.545630987000976	1.23868789523562	S	S	S	NA	S	S	S	S	S	S	S	NA	S	NA	S	NA	S	S	S	S	S	NA	NA	S	S	S	S	S	S	S	S	S	NA	S	S
seg_43D	105.971697574672	315.887783210352	112.511981145739	248.773460254573	214.445286859196	239.742567225973	110.295207397705	1.08069044653155	0.558949773850232	1.05461601660681	0.416145997954991	0.382191675087031	1.23758658617653	1.14213227810285	S	S	S	NA	S	S	S	S	S	S	S	NA	S	NA	S	S	S	S	S	S	S	NA	S	S	S	S	S	S	S	S	S	S	S	S	S
seg_45A	121.666344199253	403.107519530494	121.332644583071	326.720018236359	311.858497770577	232.961627596903	122.707064736667	1.21732159140151	0.636040842403057	1.47159084107386	0.714120810792456	0.869602602229232	1.65440587645795	1.19732020944367	S	S	S	NA	S	S	S	S	S	S	S	NA	S	NA	S	NA	S	S	S	S	S	NA	NA	S	S	S	S	S	S	S	S	S	NA	S	S
seg_45C	109.963949200456	305.682559079777	108.362786030497	255.871196505155	223.258803216324	157.004542248529	114.353047679073	1.16702619907596	0.603386919460291	1.33296390688298	1.11428455249213	0.448480723216148	1.33209772621092	1.16378593998347	Y	Y	Y	Y	NA	Y	NA	Y	Y	Y	NA	Y	Y	NA	Y	NA	Y	Y	Y	Y	Y	NA	NA	Y	Y	Y	Y	Y	Y	Y	Y	Y	Y	Y	Y
seg_45D	126.291564141737	489.878765174025	125.231931506435	355.289752561986	267.106444060729	170.766788471419	137.180283192592	1.32942494022299	0.401232010041148	1.42202941205955	0.53022581928058	0.461093704091868	1.53859994598495	1.16343648367458	S	S	S	NA	S	S	S	S	NA	S	S	NA	S	NA	S	NA	S	S	S	S	S	NA	NA	S	S	S	S	S	S	S	S	S	NA	S	S
seg_46A	101.110361347785	281.36250340104	111.113013529704	234.851723930642	218.222035482902	259.611946211088	87.8975397978209	1.30495133783094	0.79954530756439	1.08678005957954	0.637670913365842	0.447533207296401	0.525643624571606	1.2944852539391	S	S	S	NA	S	S	S	S	NA	S	S	NA	S	S	S	NA	S	S	S	S	S	NA	NA	S	S	S	S	S	S	S	S	S	NA	S	S
seg_46B	108.627741413641	366.782802668636	110.054407313732	315.488925353468	254.692319361448	151.581202288638	109.54642112564	1.13017333196656	0.568690833187264	1.09994579885033	0.368977518991695	0.463627455242985	1.35654834676735	1.16699659395356	Y	Y	Y	Y	NA	Y	NA	Y	Y	Y	NA	Y	Y	NA	Y	NA	Y	Y	Y	Y	Y	NA	NA	Y	Y	Y	Y	Y	Y	Y	Y	Y	Y	Y	Y
seg_46C	94.2730783489625	409.753068708051	174.439158161741	286.256228550586	272.837335802494	151.09918399556	144.385265380049	1.58415413250172	0.406630682368614	0.713731819135909	0.396984382896914	0.324196419950919	1.2062328796529	0.963806978061253	Y	Y	Y	Y	NA	Y	NA	Y	Y	Y	NA	Y	Y	NA	NA	NA	Y	Y	Y	Y	Y	NA	NA	Y	Y	Y	Y	Y	Y	Y	Y	Y	Y	Y	Y
seg_46D	113.52955380606	nan	115.08986163761	244.553673307539	215.073947285932	268.568092684097	123.351513951421	1.30689128033754	0.474962878741051	1.45624606860034	0.628740872985578	0.444683760743577	0.461441489498731	1.11796612619847	S	S	S	NA	S	S	S	S	NA	S	S	NA	S	NA	S	NA	S	S	S	S	S	S	NA	S	S	S	S	S	S	S	S	S	NA	S	S
seg_47A	101.428981043057	262.337359503794	105.559507995635	224.183003043423	232.658282596716	271.563597644861	106.354521128431	1.17419516450892	0.804591928799353	1.08791853497643	0.504827395624417	0.445584255374793	0.397803579653874	1.08698579482641	Y	Y	Y	Y	NA	Y	NA	Y	Y	Y	NA	Y	Y	NA	Y	NA	NA	Y	Y	Y	Y	Y	NA	Y	Y	Y	Y	Y	Y	Y	Y	Y	Y	Y	Y
seg_47B	111.695514315624	282.38653886349	108.420733375617	231.331127511241	218.482949109458	203.687043676058	106.409821945284	1.23082634446234	0.477676969678339	1.15498793933689	0.563471872544864	0.508959460877255	1.39495579363207	1.24262570456433	S	S	S	NA	S	S	S	S	NA	S	S	NA	S	NA	S	NA	S	S	S	S	S	NA	NA	S	S	S	S	S	S	S	S	S	NA	S	S
seg_47C	123.611145849339	278.099178459056	125.44829166418	294.702784569882	234.098113955116	148.976635065148	92.0368977876933	1.20184942472352	0.426136848891269	1.55015901251452	0.676271060189703	0.862694465645954	1.45161678008733	1.22477412588097	Y	Y	Y	NA	NA	Y	NA	Y	Y	Y	NA	Y	Y	NA	Y	NA	Y	Y	Y	Y	Y	NA	NA	Y	Y	Y	Y	Y	Y	Y	Y	Y	Y	Y	Y
seg_48A	115.960735232346	401.535241460011	115.218243472676	366.11815097664	272.717804750098	173.243407686231	149.240418936616	1.01199063406264	0.585499210046289	1.37218615021475	0.467604900498429	0.411940920556699	1.44255242285652	1.17575212611599	S	S	S	NA	S	S	S	S	NA	S	S	NA	S	S	S	NA	S	S	S	S	S	NA	NA	S	S	S	S	S	S	S	S	S	NA	S	S
seg_48D	103.938464099046	287.684401877873	110.039403103132	246.098450871628	216.81935898478	262.496955601862	114.66994337782	1.2760567632897	0.83581229983429	1.27878628053783	0.506149250185856	0.470518365969846	0.466187246156536	1.31841492488014	Y	Y	Y	NA	NA	Y	NA	Y	Y	Y	NA	Y	Y	NA	Y	NA	Y	Y	Y	Y	Y	NA	NA	Y	Y	Y	Y	Y	Y	Y	Y	Y	Y	Y	Y
seg_49A	125.471732219733	309.79784201898	124.81231322635	314.769188102661	308.777425115517	302.16007287204	123.314426289854	1.17113785489943	0.734298892037783	1.03306276832651	0.461955013865403	0.398771372439997	0.52699431993465	1.13704398784653	Y	Y	Y	NA	NA	Y	NA	Y	Y	Y	NA	Y	Y	NA	NA	NA	Y	Y	Y	Y	Y	NA	NA	Y	Y	Y	Y	Y	Y	Y	Y	Y	Y	Y	Y
seg_49B	113.071125376362	298.117153495285	112.605185346802	260.914048359194	248.80656670524	283.431381476386	114.839710156955	1.12821743692244	0.645184006519187	1.45362638850578	0.459921056657976	0.450063594644397	0.558738201793996	1.13531071263617	S	S	S	NA	S	S	S	S	NA	S	S	NA	S	NA	S	NA	S	S	S	S	S	NA	NA	S	S	S	S	S	S	S	S	S	NA	S	S
seg_50A	119.389013211747	364.166697805906	112.681097107805	305.179976708161	298.443154347635	407.990035342897	116.613706803087	1.14086461643085	0.7634154867298	0.968542717358185	0.439258139840699	0.379032446098547	0.512694886074776	0.991872613020044	Y	Y	Y	NA	NA	Y	NA	Y	Y	Y	NA	Y	Y	NA	Y	NA	Y	Y	Y	Y	Y	NA	NA	Y	Y	Y	Y	Y	Y	Y	Y	Y	Y	Y	Y
seg_50B	116.923179207015	296.668879921152	118.909735021353	257.038103147402	239.2587153906	219.010492929081	123.264752152211	1.12901227365788	0.660169861475151	1.13935309672544	0.524370754408932	0.468913520864496	1.55266724566402	1.2620128394832	S	S	S	NA	S	S	S	S	NA	S	S	NA	S	NA	S	NA	S	S	S	S	S	NA	NA	S	S	S	S	S	S	S	S	S	NA	S	S
seg_50D	89.8279759804881	285.223568100182	133.16784952448	212.617492215375	208.653409602328	237.407485738426	122.804145039424	1.54101742494725	0.75664612491803	1.69530471421254	1.22711650989978	0.456265495830041	1.01321769596035	1.22497780462195	Y	Y	Y	NA	NA	Y	NA	Y	Y	Y	NA	Y	Y	NA	Y	NA	Y	Y	Y	Y	Y	NA	NA	Y	Y	Y	Y	Y	Y	Y	Y	Y	Y	Y	Y
[truncated: 5,000 more columns]
