# Supplementary material for: Yeast Growth Plasticity Is Regulated by Environment-Specific Multi-QTL Interactions
Source: G3 (Bethesda). 2014 Jan 28;4(5):769–77. doi: 10.1534/g3.113.009142 (PMC4025475; doi:10.1534/g3.113.009142)
Supplement: Supporting Information [file supp_g3.113.009142_FileS2.zip › File_S2/multi_QTL_interaction/scan_twoqtl_interactions_among_single_env_and_GEI_QTL/plot.R]

library(qtl)
load('../../hsgrid.rda')

RES=read.table('result.txt',stringsAsFactors=F,header=T,sep='\t')

pdf('twoQTLs_among_single_env_and_GEI_QTL.pdf')
for(i in 1:nrow(RES))
{
    plot.pxg(hsgrid, pheno.col=paste(RES$Environment[i], RES$GrowthParameter[i], sep='_'), marker=c(RES$Marker1[i], RES$Marker2[i]))
    effectplot(hsgrid, pheno=paste(RES$Environment[i], RES$GrowthParameter[i], sep='_'), mname1=RES$Marker1[i], mname2=RES$Marker2[i], geno1=c('S','Y'), geno2=c('S','Y'))
}
dev.off()

q(save='no')
