# Supplementary material for: Yeast Growth Plasticity Is Regulated by Environment-Specific Multi-QTL Interactions
Source: G3 (Bethesda). 2014 Jan 28;4(5):769–77. doi: 10.1534/g3.113.009142 (PMC4025475; doi:10.1534/g3.113.009142)
Supplement: Supporting Information [file supp_g3.113.009142_FileS2.zip › File_S2/multi_QTL_interaction/scan_twoqtl_interactions_with_one_large_effect_QTL/twoQTL_script_update.py]

import csv
import numpy as np
import time
from scipy.stats import f
import matplotlib.pyplot as plt
import sys

#env = [sys.argv[1]]

fo = open('phenogeno.csv', 'r')
data = [[word.split(',') for word in line.split()][0] for line in fo]
rows = zip(*data)
fo.close()

#Make a dictionary storing phenotype data, indexed by phenotype name
pheno_data = {}
for row in rows[1:15]:
	pheno_data[row[0]]= np.array(row[3:],dtype='float')

#Make a dictionary storing genotype data, indexed by SNP id
geno_data = {}
for row in rows[15:]:
	geno_data[row[0]]= np.array(row[3:])

env= ['YPLac','YPE','YPMalt','YPD','YPSucrose','YPFruc','YPGly']
par = ['maxOD','doubling_time']

for filecount, p in enumerate(par):

	for e in env:

		condition = e+'_'+p

		fil = open('marker.'+str(e)+'.txt','r')
		markers1 = [line.split()[0] for line in fil]
		fil.close()

		fil = open('marker.GEI.'+str(e)+'.txt','r')
		markers2 = [line.split()[0] for line in fil]
		fil.close()

		fil = open('bigQTLs.txt','r')
		bigmarkers = [line.split()[0] for line in fil]
		fil.close()

		bigmarkers = sorted(bigmarkers)
		print "\nLarge effect markers for condition", condition, bigmarkers

		markers = markers1 + markers2
		markers = list(set(markers))
		num_markers = len(markers)
		num_comparisons = num_markers*(num_markers-1)/2.0

		print "Markers for condition", condition, markers

		#print ""
		#print "Condition = ", condition
		pheno = np.copy(pheno_data[condition])
		numstrains = len(pheno)

		LOD_distribution = []
		num_iter = 10000
		for it in range(num_iter):
			count = 0
			LODmax = 0
			np.random.shuffle(pheno)
			#count = 0
			for snp1 in bigmarkers:
				for snp2 in markers:
					
					g00 = np.logical_and(geno_data[snp1]=='S',geno_data[snp2]=='S')
					g10 = np.logical_and(geno_data[snp1]=='Y',geno_data[snp2]=='S')
					g01 = np.logical_and(geno_data[snp1]=='S',geno_data[snp2]=='Y')
					g11 = np.logical_and(geno_data[snp1]=='Y',geno_data[snp2]=='Y')

					#The following step is later used to exclude sites with missing genotypes at one of the two SNPs
					g_all = g00+g10+g01+g11

					#g_all = np.logical_or(g00,np.logical_or(g01,np.logical_or(g10,g11)))
					#print np.logical_and(g00,np.logical_and(g01,np.logical_and(g10,g11)))

					mdat = np.ma.masked_array(pheno,np.isnan(pheno))

					a = pheno[g00]
					mdata = np.ma.masked_array(a,np.isnan(a))
					b = pheno[g10]
					mdatb = np.ma.masked_array(b,np.isnan(b))
					c = pheno[g01]
					mdatc = np.ma.masked_array(c,np.isnan(c))
					d = pheno[g11]
					mdatd = np.ma.masked_array(d,np.isnan(d))

					n00 = np.size(a[~np.isnan(a)])
					n10 = np.size(b[~np.isnan(b)])
					n01 = np.size(c[~np.isnan(c)])
					n11 = np.size(d[~np.isnan(d)])

					n = (n00+n01+n10+n11)

					x00 = np.mean(mdata)
					x10 = np.mean(mdatb)
					x01 = np.mean(mdatc)
					x11 = np.mean(mdatd)

					overall_mean = (n00*x00+n10*x10+n01*x01+n11*x11)/(n00+n01+n10+n11)
					#overall_mean = np.mean(mdat)
		

					[chr1,pos1] = snp1.split('_')
					[chr2,pos2] = snp2.split('_')


					if not n00*n01*n10*n11 == 0 and n > 0.5*numstrains and (not (chr1 == chr2) or ((chr1 == chr2) and np.abs(int(pos1)-int(pos2)) > 10000)): 
						count += 1

						#Log Likelihood of data fitting a single mean
						a = np.square(pheno - overall_mean)[g_all]
						mdat = np.ma.masked_array(a,np.isnan(a))
						RSS0 = np.sum(mdat)

						#Log Likelihood of data fitting 4 means
						mu = x00
						beta1 = x10 - mu
						beta2 = x01 - mu
						gamma = x11 - mu - beta1 - beta2
						#print mu, mu+beta1, mu+beta2, mu+beta1+beta2+gamma
			
						a = np.square(pheno - mu*g00 - (mu + beta1)*g10 - (mu + beta2)*g01 - (mu + beta1 + beta2 + gamma)*g11)[g_all]
						mdat = np.ma.masked_array(a,np.isnan(a))
						RSSF = np.sum(mdat)

						#Log likelihood of data fitting additive model
						den = n01*n10*(n00+n11) + n00*n11*(n01 + n10)
						mu = (n00*(n10*n11 + n01*(n10 + n11))*x00 + n01*n10*n11*(x01 + x10 - x11))/den
						beta1 = ((n00 + n10)*n01*n11*(x11-x01) + n00*n10*(n01 + n11)*(x10-x00))/den
						beta2 = ((n00 + n01)*n10*n11*(x11-x10) + n00*n01*(n10 + n11)*(x01-x00))/den

						#beta1 = (np.mean(mdatb) + np.mean(mdatd) - np.mean(mdatc) - np.mean(mdata))/2.0
						#beta2 = (np.mean(mdatc) + np.mean(mdatd) - np.mean(mdatb) - np.mean(mdata))/2.0

						#np.square
						a = np.square(pheno - mu*g00 - (mu + beta1)*g10 - (mu + beta2)*g01 - (mu + beta1 + beta2)*g11)[g_all]
						mdat = np.ma.masked_array(a,np.isnan(a))
						RSSA = np.sum(mdat)

						LODi = -n/2.0 * np.log10(RSSF/RSSA)
						#print snp1, snp2, LODi
						#print LOD_list.append(LODi)
						if LODi > LODmax:
							LODmax = LODi
							SNPmax = [snp1,snp2]
			
			#print "max: ", LODmax, count
			LOD_distribution.append(LODmax)
		#print sorted(LOD_distribution)

		#NOW FOR THE REAL DEAL
		pheno = np.copy(pheno_data[condition])
		numstrains = len(pheno)

		#LOD = np.array([[0.0 for i in range(len(markers))] for i in range(len(bigmarkers))])
		
		#count = 0
		for snp1 in bigmarkers:
			for snp2 in markers:
			
				g00 = np.logical_and(geno_data[snp1]=='S',geno_data[snp2]=='S')
				g10 = np.logical_and(geno_data[snp1]=='Y',geno_data[snp2]=='S')
				g01 = np.logical_and(geno_data[snp1]=='S',geno_data[snp2]=='Y')
				g11 = np.logical_and(geno_data[snp1]=='Y',geno_data[snp2]=='Y')

				#The following step is later used to exclude sites with missing genotypes at one of the two SNPs
				g_all = g00+g10+g01+g11

				#g_all = np.logical_or(g00,np.logical_or(g01,np.logical_or(g10,g11)))
				#print np.logical_and(g00,np.logical_and(g01,np.logical_and(g10,g11)))

				mdat = np.ma.masked_array(pheno,np.isnan(pheno))

				a = pheno[g00]
				mdata = np.ma.masked_array(a,np.isnan(a))
				b = pheno[g10]
				mdatb = np.ma.masked_array(b,np.isnan(b))
				c = pheno[g01]
				mdatc = np.ma.masked_array(c,np.isnan(c))
				d = pheno[g11]
				mdatd = np.ma.masked_array(d,np.isnan(d))

				n00 = np.size(a[~np.isnan(a)])
				n10 = np.size(b[~np.isnan(b)])
				n01 = np.size(c[~np.isnan(c)])
				n11 = np.size(d[~np.isnan(d)])

				n = (n00+n01+n10+n11)

				x00 = np.mean(mdata)
				x10 = np.mean(mdatb)
				x01 = np.mean(mdatc)
				x11 = np.mean(mdatd)

				overall_mean = (n00*x00+n10*x10+n01*x01+n11*x11)/(n00+n01+n10+n11)
				#overall_mean = np.mean(mdat)
	

				[chr1,pos1] = snp1.split('_')
				[chr2,pos2] = snp2.split('_')


				if not n00*n01*n10*n11 == 0 and n > 0.5*numstrains and (not (chr1 == chr2) or ((chr1 == chr2) and np.abs(int(pos1)-int(pos2)) > 10000)): 
					#count += 1

					#print snp1, snp2
				
					#Log Likelihood of data fitting a single mean
					a = np.square(pheno - overall_mean)[g_all]
					mdat = np.ma.masked_array(a,np.isnan(a))
					RSS0 = np.sum(mdat)

					#Log Likelihood of data fitting 4 means
					mu = x00
					beta1 = x10 - mu
					beta2 = x01 - mu
					gamma = x11 - mu - beta1 - beta2
					#print mu, mu+beta1, mu+beta2, mu+beta1+beta2+gamma
		
					a = np.square(pheno - mu*g00 - (mu + beta1)*g10 - (mu + beta2)*g01 - (mu + beta1 + beta2 + gamma)*g11)[g_all]
					mdat = np.ma.masked_array(a,np.isnan(a))
					RSSF = np.sum(mdat)

					#Log likelihood of data fitting additive model
					den = n01*n10*(n00+n11) + n00*n11*(n01 + n10)
					mu = (n00*(n10*n11 + n01*(n10 + n11))*x00 + n01*n10*n11*(x01 + x10 - x11))/den
					beta1 = ((n00 + n10)*n01*n11*(x11-x01) + n00*n10*(n01 + n11)*(x10-x00))/den
					beta2 = ((n00 + n01)*n10*n11*(x11-x10) + n00*n01*(n10 + n11)*(x01-x00))/den

					#beta1 = (np.mean(mdatb) + np.mean(mdatd) - np.mean(mdatc) - np.mean(mdata))/2.0
					#beta2 = (np.mean(mdatc) + np.mean(mdatd) - np.mean(mdatb) - np.mean(mdata))/2.0

					#np.square
					a = np.square(pheno - mu*g00 - (mu + beta1)*g10 - (mu + beta2)*g01 - (mu + beta1 + beta2)*g11)[g_all]
					mdat = np.ma.masked_array(a,np.isnan(a))
					RSSA = np.sum(mdat)

					#n = np.size(a[~np.isnan(a)])

					LODf = -n/2.0 * np.log10(RSSF/RSS0)
					LODa = -n/2.0 * np.log10(RSSA/RSS0)
					LODi = -n/2.0 * np.log10(RSSF/RSSA)
					fstat = (RSSA/RSSF - 1)*(n-2)
					#varf = (1 - RSSF/RSS0)
					#vara = (1 - RSSA/RSS0)
					#vari = varf - vara
					#print "F statistic = ", round((10**(2*LOD/n) - 1)*(n-2),3)
					pval = 1-f.cdf(fstat,2-1,n-2)
				
					pval_corrected_N_choose_2 = 1-((1-pval)**num_comparisons)
					pval_corrected_N = 1-((1-pval)**num_markers)

				
					pval_perm = np.sum(np.array(LOD_distribution)>LODi)/float(num_iter)

					#print snp1, snp2
					#if LODi >= 3:
					#if pval < 0.0005:
					if pval_perm < 0.2:
						print ""
						print snp1, snp2
						#print "sample size: ",n
						#print n00, n10, n01, n11
						#print x00, x10, x01, x11
						print "LOD_f\tLOD_a\tLOD_i\tF\tp-val(uncorrected)\tp-val(corrected by N)\tp-val(corrected by N choose 2)\tp-val(permutation)"
						print str(round(LODf,3))+"\t"+str(round(LODa,3))+"\t"+str(round(LODi,3))+"\t"+str(round(fstat,3))+"\t"+str(pval)+"\t"+str(round(pval_corrected_N,3))+"\t\t\t"+str(round(pval_corrected_N_choose_2,3))+"\t\t\t\t"+str(round(pval_perm,3))
						#print "LOD_f = ", round(LODf,3)
						#print "LOD_a = ", round(LODa,3)
						#print "LOD_i = ", round(LODi,3)
						#print "F statistic = ", round(fstat,3)
						#print "p-value = ", pval


					#LOD[i][j] = LODi
					#LOD[j][i] = LODi


			#plt.clf()
			#plt.subplots_adjust(bottom=0)
			#plt.imshow(LOD,interpolation='nearest', cmap=plt.cm.jet,aspect='auto', origin='lower',vmin=0,vmax=4)
			#plt.colorbar()
			#plt.yticks(range(len(markers)), markers, fontsize=4)
			#plt.xticks(range(len(markers)), markers, rotation='vertical',fontsize=4)
			#plt.savefig("heatmap"+"YP"+str(e)+"_"+str(p)+".png",bbox_inches='tight',dpi=900)
