# Supplementary material for: Yeast Growth Plasticity Is Regulated by Environment-Specific Multi-QTL Interactions
Source: G3 (Bethesda). 2014 Jan 28;4(5):769–77. doi: 10.1534/g3.113.009142 (PMC4025475; doi:10.1534/g3.113.009142)
Supplement: Supporting Information [file supp_g3.113.009142_FileS2.zip › File_S2/README.txt]

README

Yeast growth plasticity is regulated by environment specific multi-QTL interactions

Aatish Bhatia, Anupama Yadav, Julien Gagneur, Chenchen Zhu, Aparna Radhakrishnan, Lars M. Steinmetz, Gyan Bhanot, and Himanshu Sinha


PHENOTYPE AND GENOTYPE DATA
Raw genotype data was extracted from Mancera et al. (Nature, 2008, 454:479) and raw growth curve data generated by Gagneur et al. (PLoS Genet, 2013, 9: e1003803) was extracted from http://steinmetzlab.embl.de/gene_env/gagneur_supp_files.tgz. The raw data were extracted using the 'retrieve_growth_files.R' and 'genotype.R' in the scripts folder. The following raw growth data files for 7 environmental conditions were used for analysis:

02_12_10_nonfloc_P1_YPMalt_1_ps1_A_96_T_1.txt	nonfloc_P1	YPMalt	TRUE	
02_12_10_nonfloc_P1_YPMalt_2_ps1_A_96_T_3.txt	nonfloc_P1	YPMalt	TRUE	
02_12_10_nonfloc_P2_YPMalt_1_ps1_A_96_T_2.txt	nonfloc_P2	YPMalt	TRUE	
02_12_10_nonfloc_P2_YPMalt_2_ps1_A_96_T_4.txt	nonfloc_P2	YPMalt	TRUE	
04_11_11_NFP1_YPD_1_ps1_A_96_T_1.txt	nonfloc_P1	YPD	TRUE	
04_11_11_NFP1_YPD_2_ps1_A_96_T_5.txt	nonfloc_P1	YPD	TRUE	
04_11_11_NFP2_YPD_1_ps1_A_96_T_2.txt	nonfloc_P2	YPD	TRUE	
07_11_11_NFP2_YPD_2_ps1_A_96_T_1.txt	nonfloc_P2	YPD	TRUE	
24_11_10_nonfloc_P2_YPE_2_ps1_A_96_T_2.txt	nonfloc_P1	YPE	TRUE	
24_11_10_nonfloc_P2_YPE_1_ps1_A_96_T_4.txt	nonfloc_P2	YPE	TRUE	
26_11_10_nonfloc_P1_YPE_2_ps1_A_96_T_1.txt	nonfloc_P1	YPE	TRUE	
26_11_10_nonfloc_P2_YPE_2_ps1_A_96_T_2.txt	nonfloc_P2	YPE	TRUE	
02_12_11_NFP1_YPE_1_ps1_A_96_T_1.txt	nonfloc_P1	YPE	TRUE	
02_12_11_NFP1_YPE_2_ps1_A_96_T_6.txt	nonfloc_P1	YPE	TRUE	
10_01_11_GrowthProfiling_YPFruc_NFP1_2_ps1_A_96_T_3.txt	nonfloc_P1	YPFruc	TRUE	
10_01_11_Growthprofiling_YPFruc_NFP1_ps1_A_96_T_1.txt	nonfloc_P1	YPFruc	TRUE	
10_01_11_Growthprofiling_YPFruc_NFP2_2_ps1_A_96_T_4.txt	nonfloc_P2	YPFruc	TRUE	
10_01_11_Growthprofiling_YPfruc_NFP2_ps1_A_96_T_2.txt	nonfloc_P2	YPFruc	TRUE	
12_01_11_GrowthProfiling_YPGly_NFP1_2_ps1_A_96_T_3.txt	nonfloc_P1	YPGly	TRUE	
12_01_11_Growthprofiling_YPGly_NFP1_ps1_A_96_T_1.txt	nonfloc_P1	YPGly	TRUE	
12_01_11_Growthprofiling_YPGly_NFP2_2_ps1_A_96_T_4.txt	nonfloc_P2	YPGly	TRUE	
12_01_11_Growthprofiling_YPGly_NFP2_ps1_A_96_T_2.txt	nonfloc_P2	YPGly	TRUE	
14_01_11_GrowthProfiling_YPLac_NFP1_2_ps1_A_96_T_3.txt	nonfloc_P1	YPLac	TRUE	
14_01_11_Growthprofiling_YPLac_NFP1_ps1_A_96_T_1.txt	nonfloc_P1	YPLac	TRUE	
14_01_11_Growthprofiling_YPlac_NFP2_2_ps1_A_96_T_4.txt	nonfloc_P2	YPLac	TRUE	
14_01_11_Growthprofiling_YPLac_NFP2_ps1_A_96_T_2.txt	nonfloc_P2	YPLac	TRUE	
16_06_11_NFP1_YP_Sucrose_1_ps1_A_96_T_1.txt	nonfloc_P1	YPSucrose	TRUE	
16_06_11_NFP1_YP_Sucrose_2_ps1_A_96_T_5.txt	nonfloc_P1	YPSucrose	TRUE	
16_06_11_NFP2_YP_Sucrose_1_ps1_A_96_T_2.txt	nonfloc_P2	YPSucrose	TRUE	
16_06_11_NFP2_YP_Sucrose_2_ps1_A_96_T_6.txt	nonfloc_P2	YPSucrose	TRUE	

To generate growth parameters from the above raw growth curve data, the 'cellGrowth' package was used (see File S1). The 'cellGrowth' package was run for each environment and average growth parameter values of two replicates was calculated as in the script 'run_cellGrowth.R'. Then for each environmental condition, strains with relative standard error > 50% or maxOD < 0.15 were filtered out. The remaining 144 segregants were analyzed further.

Using this filtered growth data, a 'phenogeno.csv' file was generated using the 'make_phenogeno.R' script. In phenotype and genotype data (phenogeno.csv), the rows correspond to strain names from Mancera et al. (2008) and the columns correspond to growth parameter values in different environments. The columns after phenotype, correspond to genotype information from Mancera et al. (2008). 

FOLDER DESCRIPTIONS
1. scripts - contains all the scripts for extraction of the raw data files, running cell growth, making the phenogeno file, the script for single environment QTL analysis and for scanning GEI_QTLs. These scripts creates the following main folders - growth_raw, genotype, single_env_qtl and GEI_QTL in which the data are extracted and/or analysed to produce the relevant results. 

2. multi_QTL_interaction - includes custom python code to perform targeted scans for 2-QTL and 3-QTL interactions among selected markers (described for each environment) identified by the above analyses in their respective folders.
