# Supplementary material for: Yeast Growth Plasticity Is Regulated by Environment-Specific Multi-QTL Interactions
Source: G3 (Bethesda). 2014 Jan 28;4(5):769–77. doi: 10.1534/g3.113.009142 (PMC4025475; doi:10.1534/g3.113.009142)
Supplement: Supporting Information [file supp_g3.113.009142_FileS2.zip › File_S2/scripts/config.R]

TRAITS = c("doubling_time", "maxOD")
CONDS = c("YPD", "YPLac", "YPGly", "YPMalt", "YPE", "YPSucrose", "YPFruc")
DATADIR = ".."
if (!file.exists(DATADIR))  dir.create(DATADIR)
cat("working in", file.path(DATADIR), "\n")
