# Supplementary material for: Yeast Growth Plasticity Is Regulated by Environment-Specific Multi-QTL Interactions
Source: G3 (Bethesda). 2014 Jan 28;4(5):769–77. doi: 10.1534/g3.113.009142 (PMC4025475; doi:10.1534/g3.113.009142)
Supplement: Supporting Information [file supp_g3.113.009142_FileS2.zip › File_S2/scripts/GEI_QTL_scan.R]

# GEI QTL scan with the correct permutation scheme
# Author: czhu
###############################################################################
paste0<-function(..., collapse = NULL) {
    paste(..., sep = "", collapse = collapse)
}

makeperm = function(lod){
    x = as.matrix(lod)
    class(x) = "scanoneperm"
    x
}

myperm = function(cross, ph, addcovar, intcovar){
    # cross: cross object fro rQTL package
    # ph: name of the phenotype column in
    # addcover and intcovar: vector of covariate
    
    o = sample(length(cross$pheno[,ph]))
    
    cross$pheno[,"perm"] <- cross$pheno[o,ph]
    p.acovar <- addcovar[o]
    p.icovar <- intcovar[o]
    
    perm.out <- scanone(cross, pheno.col="perm", addcovar=p.acovar)
    perm.out.f <- scanone(cross, pheno.col="perm", addcovar=p.acovar,intcovar=p.icovar)
    
    max((perm.out.f - perm.out)$lod)
}

#para_myperm = function(ncpu=10, nperm=1000,  cross, ph,addcovar, intcovar, method="right"){
para_myperm = function(ncpu=10,nperm=1000,...){
    require(parallel)    
    #rv = mclapply(1:nperm, function(it){myperm(cross, ph, addcovar, intcovar, method)},mc.cores=ncpu)
    rv = mclapply(1:nperm, function(it){myperm(...)},mc.cores=ncpu)
    makeperm(unlist(rv))
}

source("config.R")
library(qtl)
load(file.path(DATADIR, "hsgrid.rda"))

hs = c(hsgrid, hsgrid)
env = rep(c(0,1), each=nrow(hsgrid$pheno))
cb= t(combn(CONDS,2))
## permutate the phenotype see if you see get QTLs

folder = file.path(DATADIR, "GEI_QTL")
if (!file.exists(folder))  dir.create(folder)

nperm = 100
ncpu  = 20

qtls = lapply(TRAITS, function(thisTrait){
        rv = lapply(1:nrow(cb), function(i){
                cat(thisTrait, "\t", cb[i,1],"\tvs\t",cb[i,2],"\n")
                
                hs$pheno$pheno = c(
                        pull.pheno(hsgrid,paste0(cb[i,1],"_", thisTrait)),
                        pull.pheno(hsgrid,paste0(cb[i,2],"_", thisTrait))
                    )
               
                out <- scanone(hs, method="hk", pheno.col="pheno", addcovar=env)
                
                out.f <- scanone(hs, method="hk", pheno.col="pheno", addcovar=env,intcovar=env)                
                
                list(int=out.f-out, 
                    perm=para_myperm(ncpu=ncpu,nperm=nperm, hs, "pheno",addcovar=env, intcovar=env))
            })
        names(rv) = paste(cb[,1],cb[,2],sep="_") 
        rv
    }) 
names(qtls) = TRAITS

save(qtls, nperm, file=file.path(folder, "qtls.rda"))

## get the qtl as tables
# p value cutoff
pcutoff = 0.2
for(thisTrait in TRAITS){
    for(i in 1:nrow(cb)){
        x = qtls[[thisTrait]][[i]]
        dat=summary(x$int, perms = x$perm, alpha=pcutoff, pvalues = TRUE)
        if(nrow(dat)>0){
            write.table( dat, file=file.path(folder, paste0(cb[i,1],"_",cb[i,2],"_",thisTrait,".txt")), 
                quote = FALSE, sep = "\t",  row.names = TRUE)
        }
    }
}
