# Supplementary material for: Yeast Growth Plasticity Is Regulated by Environment-Specific Multi-QTL Interactions
Source: G3 (Bethesda). 2014 Jan 28;4(5):769–77. doi: 10.1534/g3.113.009142 (PMC4025475; doi:10.1534/g3.113.009142)
Supplement: Supporting Information [file supp_g3.113.009142_FileS2.zip › File_S2/scripts/genotype.R]

# getting the genotype data from Mancera 2008 nature 
# Author: czhu
###############################################################################
source("config.R")

folder = file.path(DATADIR, "genotype")
if (!file.exists(folder))  dir.create(folder)

subfolder = file.path(folder, "mancera")
if (!file.exists(subfolder))  dir.create(subfolder)

manceraFile  = file.path(subfolder,"mancera.zip")
download.file("http://www.nature.com/nature/journal/v454/n7203/extref/nature07135-s2.zip", manceraFile)
unzip(manceraFile, files="nature07135-s2/genotypes.txt.gz", exdir=file.path(subfolder))

infile = file.path(subfolder, "nature07135-s2/genotypes.txt.gz")
genoDat = read.delim(infile, check.names=FALSE, stringsAsFactors=FALSE)
#wh = grep("wt_50_10",colnames(genoDat))
colnames(genoDat) = gsub("wt_50_10","wt_50",colnames(genoDat))

## only use the snps
isSnp = genoDat$type=="S"
mrk = genoDat[isSnp, c("chr","first")]
geno = genoDat[isSnp, grep("wt_.*", colnames(genoDat))]
colnames(geno) = paste(
    sprintf("seg_%02d",as.integer(sub("wt_(\\d+)_(\\S)","\\1", colnames(geno)))),
    toupper(sub("wt_(\\d+)_(\\S)","\\2", colnames(geno))), sep="")

save(geno,mrk, file=file.path(folder,"genotype.rda"))
## cleanup
unlink(subfolder, recursive=TRUE)
