# Supplementary material for: Yeast Growth Plasticity Is Regulated by Environment-Specific Multi-QTL Interactions
Source: G3 (Bethesda). 2014 Jan 28;4(5):769–77. doi: 10.1534/g3.113.009142 (PMC4025475; doi:10.1534/g3.113.009142)
Supplement: Supporting Information [file supp_g3.113.009142_FileS2.zip › File_S2/scripts/make_phenogeno.R]

# make the genopheno table to use 
# Author: czhu
###############################################################################
source("config.R")

folder = file.path(DATADIR,".")

load(file.path(DATADIR, "growth_raw/pheno.rda"))
load(file.path(DATADIR, "genotype", "genotype.rda"))

strains = intersect(rownames(mu), colnames(geno))
cat(length(strains),"strains used \n")

muadd = mu[strains, ]
colnames(muadd) = paste(colnames(mu), TRAITS[1], sep="_")

maxiODadd = maxiOD[strains, ]
colnames(maxiODadd) = paste(colnames(maxiOD),TRAITS[2], sep="_")

tmpgeno = t(geno)[strains,]
tmpgeno[tmpgeno==1] = "S"
tmpgeno[tmpgeno==2] = "Y"

genomat = rbind(as.integer(gsub("chr", "",mrk$chr)), as.numeric(mrk$first/1000), tmpgeno)
colnames(genomat) = paste(mrk$chr, mrk$first,sep="_")

phenogeno = data.frame(
    Strain=c(rep("",2), strains),
    rbind(rep("", ncol(muadd)),rep("", ncol(muadd)), muadd),
    rbind(rep("", ncol(maxiODadd)),rep("", ncol(maxiODadd)), maxiODadd),
    genomat
)

save(phenogeno, file=file.path(folder,"phenogeno.rda"))
write.csv( phenogeno, file=file.path(folder, "phenogeno.csv"),row.names = FALSE,quote=FALSE)

################################################################################
## make the cross
library(qtl)

hs <- read.cross(format="csv", dir=DATADIR, file="phenogeno.csv", 
    genotypes=c("S","Y"), na.strings = c("nan","NA"))
map <- est.map(hs, maxit=10000,tol=5e-4,verbose=TRUE)
hs <- replace.map(hs,map)
hsgrid <- calc.genoprob(hs,step=0)
save(hsgrid, file=file.path(folder, "hsgrid.rda"))
