# Supplementary material for: Yeast Growth Plasticity Is Regulated by Environment-Specific Multi-QTL Interactions
Source: G3 (Bethesda). 2014 Jan 28;4(5):769–77. doi: 10.1534/g3.113.009142 (PMC4025475; doi:10.1534/g3.113.009142)
Supplement: Supporting Information [file supp_g3.113.009142_FileS2.zip › File_S2/scripts/readme.txt]

self-contained scripts to perform the single QTL analysis and GEI QTL scan in the paper

put the scripts into one folder under the project folder and run the scripts in the scripts folder
it will create the subfolders in the project folder

required R package: qtl and cellGrowth

config.R: defines the conditions and traits analysed
retrieve_growth_files.R: retrieve the raw files from Gagneur 2013 paper
genotype.R: retrieve the genotype data from Mancera 2008 paper
run_cellGrowth.R: use cellGrowth to estimate the growth parameters for the conditions 
make_phenogeno.R: combine the phenotype and genotype data into input for qtl package
single_env_QTL_scan.R: single QTL mapping for the traits and condtions 
GEI_QTL_scan.R GEI QTL mapping

run the scripts in the following order
retrieve_growth_files.R
genotype.R
run_cellGrowth.R
make_phenogeno.R
single_env_QTL_scan.R
GEI_QTL_scan.R
