# Supplementary material for: Yeast Growth Plasticity Is Regulated by Environment-Specific Multi-QTL Interactions
Source: G3 (Bethesda). 2014 Jan 28;4(5):769–77. doi: 10.1534/g3.113.009142 (PMC4025475; doi:10.1534/g3.113.009142)
Supplement: Supporting Information [file supp_g3.113.009142_FileS2.zip › File_S2/scripts/retrieve_growth_files.R]

# get the raw growth data from Gagneur Plos Genetics 2013
# Author: czhu
###############################################################################

source("config.R")

folder = file.path(DATADIR, "growth_raw")
if (!file.exists(folder))  dir.create(folder)

subfolder = file.path(folder,"genenv")
if (!file.exists(subfolder))  dir.create(subfolder)

genevDLlink = "http://steinmetzlab.embl.de/gene_env/gagneur_supp_files.tgz" 
genenvFile = file.path(subfolder, "genenv.tgz")
download.file(genevDLlink, genenvFile)

untar(genenvFile, files = "./growth_curves.zip", compressed="gzip",exdir = subfolder)
unzip(file.path(subfolder,"growth_curves.zip"), exdir=subfolder)

runs = read.delim(file=file.path(subfolder, "growth_curves/tecanRun.txt"), stringsAsFactors=FALSE, check.names=FALSE)
ourruns = droplevels(subset(runs,use==TRUE & media %in% CONDS ))
ourruns = ourruns[with(ourruns, order(media, plate)),]

## ourput 
write.table( ourruns, file=file.path(folder, "tecanRuns.txt"), quote = FALSE, sep = "\t",  row.names = FALSE)
file.copy(file.path(subfolder, "growth_curves/plateLayout.txt"), folder)

outfolder = file.path(folder, "raw")
if (!file.exists(outfolder))  dir.create(outfolder)
file.copy(file.path(subfolder, "growth_curves", ourruns$directory, ourruns$filename), outfolder)

## cleanup
unlink(subfolder, recursive=TRUE)
