# Supplementary material for: Yeast Growth Plasticity Is Regulated by Environment-Specific Multi-QTL Interactions
Source: G3 (Bethesda). 2014 Jan 28;4(5):769–77. doi: 10.1534/g3.113.009142 (PMC4025475; doi:10.1534/g3.113.009142)
Supplement: Supporting Information [file supp_g3.113.009142_FileS2.zip › File_S2/scripts/run_cellGrowth.R]

# use cellGrowth package to get the doubling time and max OD
# Author: czhu
###############################################################################
source("config.R")
trsf = function(x){
    ## generation per day to minutes per generation
    24/x * 60 }

library(cellGrowth)

folder = file.path(DATADIR, "growth_raw")

well = wellDataFrame(file.path(folder, "plateLayout.txt"), file.path(folder, "tecanRuns.txt"))
well = droplevels(well[order(well$filename, well$well), ])

# diagnotisc plots
#plotFolder = file.path( folder, "plots" )
#if(!file.exists(plotFolder)) dir.create(plotFolder)

fit = fitCellGrowths(well, model="locfit", 
    locfit.h="bandwidthCV"
#    ,plot.folder=plotFolder
)

# day in seconds (mu is given in number of doublings per day)
day = 60*60*24

well$mu = fit$maxGrowthRate*day
well$maxi = fit$max
save(fit, well, file=file.path(folder, "mu_well.rda"))

mu = t(with(well, tapply(trsf(mu), list(media,strain), function(x){
                u = mean(x,na.rm=TRUE)
                ifelse(sd(x,na.rm=TRUE)/u > 0.5, NA, u)
            })))

maxiOD = t(with(well, tapply(2^maxi, list(media,strain), function(x){
                u = mean(x, na.rm=TRUE)
                ifelse(u<0.15, NA, u)
            })))

save(mu,maxiOD,file=file.path(folder, "pheno.rda"))

mat = cbind(mu,maxiOD)
colnames(mat) = c(paste(colnames(mu),TRAITS[1],sep="_"), paste(colnames(maxiOD), TRAITS[2],sep="_"))
write.table( mat, file=file.path(folder, "pheno.txt"), quote = FALSE, sep = "\t",  row.names = FALSE)
