# Supplementary material for: Yeast Growth Plasticity Is Regulated by Environment-Specific Multi-QTL Interactions
Source: G3 (Bethesda). 2014 Jan 28;4(5):769–77. doi: 10.1534/g3.113.009142 (PMC4025475; doi:10.1534/g3.113.009142)
Supplement: Supporting Information [file supp_g3.113.009142_FileS2.zip › File_S2/scripts/single_env_QTL_scan.R]

# single marker qtl scan
# Author: czhu
###############################################################################
source("config.R")
library(qtl)
load(file.path(DATADIR, "hsgrid.rda"))

folder = file.path(DATADIR, "single_env_qtl")
if (!file.exists(folder))  dir.create(folder)
qtlmethod = "hk"
nperm = 1000
ncpu=20
# Doubling Time
qtls = lapply(TRAITS, function(thisTrait){
        rv = lapply(CONDS,function(x){
                phenocol=paste(x, thisTrait, sep="_")
                list(
                    hs.hk = scanone(hsgrid, pheno.col=phenocol, method = "hk"),
                    perm.hs.hk = scanone(hsgrid, pheno.col=phenocol, 
                        method = qtlmethod, n.perm=nperm, n.cluster=ncpu)   
                )
            })
        names(rv) = CONDS
        rv
    })
names(qtls) = TRAITS

save(qtls, nperm, file=file.path(folder, "qtls.rda"))

## get the qtl as tables
# p value cutoff
pcutoff = 0.2
for(thisTrait in TRAITS){
    for(thisCond in CONDS){
        x = qtls[[thisTrait]][[thisCond]]
        dat=summary(x$hs.hk, perms = x$perm.hs.hk, alpha=pcutoff, pvalues = TRUE)
        if(nrow(dat)>0){
            write.table( dat, file=file.path(folder, paste(thisCond,"_",thisTrait,".txt",sep='')), 
                quote = FALSE, sep = "\t",  row.names = FALSE)
        }
    }
}

## output the markrers
pcutoff = 1 ## really any effect

outfolder = file.path(folder,"markers")
if (!file.exists(outfolder))  dir.create(outfolder)
for(thisTrait in TRAITS){
    for(thisCond in CONDS){
        x = qtls[[thisTrait]][[thisCond]]    
        
        qtl_info <- summary(x$hs.hk, perms = x$perm.hs.hk, alpha = pcutoff, pvalues = TRUE)
        markers<- sort(row.names(qtl_info))
        write.table(markers, 
            file=file.path(outfolder, paste("marker.",thisCond,".",thisTrait, ".txt",sep='')),
            quote=FALSE, col.names=FALSE)
    }
}
